# Supplementary material for: 4-(Dimethyl­amino)­pyridinium octa­aqua­erbium(III) tetra­chloride monohydrate
Source: Acta Crystallogr Sect E Struct Rep Online. 2012 Oct 20;68(Pt 11):m1388–9. doi: 10.1107/S1600536812043048 (PMC3515135; doi:10.1107/S1600536812043048)
Supplement: Supplementary file 1 [file e-68-m1388-sup1.cif]

##############################################################################
#                                                                            #
# This CIF contains the data in a paper accepted for publication in          #
# Acta Crystallographica Section E. It conforms to the requirements of       #
# Notes for Authors for Acta Crystallographica Section E, and has been       #
# peer reviewed under the auspices of the IUCr Commission on Journals.       #
#                                                                            #
# Full details of the Crystallographic Information File format               #
# are given in the paper "The Crystallographic Information File (CIF):       #
# a New Standard Archive File for Crystallography" by S. R. Hall, F. H.      #
# Allen and I. D. Brown [Acta Cryst. (1991), A47, 655-685].                  #
#                                                                            #
# The current version of the core CIF dictionary is obtainable from          #
# ftp://ftp.iucr.org/pub/cif_core.dic.                                       #
#                                                                            #
# Software is freely available for graphical display of the structure(s)     #
# in this CIF. For information consult the CIF software page                 #
# http://www.iucr.org/resources/cif/software.                                #
#                                                                            #
# This file may be used for bona fide research purposes within the           #
# scientific community so long as proper attribution is given to the journal # 
# article from which it was obtained.                                        #
#                                                                            #
##############################################################################
data_I
_audit_creation_method     SHELXL-97
_chemical_name_systematic
;
4-(Dimethylamino)pyridinium octaaquaerbium(III) tetrachloride monohydrate
;
_chemical_name_common     ?
_chemical_formula_moiety     'C7 H11 N2 +, Er H16 O8 3+, 4(Cl -), H2 O'
_chemical_formula_sum     'C7 H29 Cl4 Er N2 O9'
_chemical_formula_iupac     '(C7 H11 N2) [Er (H2 O)8] Cl4, H2 O'
_chemical_formula_weight     594.38
_chemical_melting_point     ?
_symmetry_cell_setting     triclinic
_symmetry_space_group_name_H-M     'P -1'
_symmetry_space_group_name_Hall     '-P 1'
loop_
    _symmetry_equiv_pos_as_xyz
    'x, y, z'
    '-x, -y, -z'
_cell_length_a     7.8775(3)
_cell_length_b     9.3601(4)
_cell_length_c     15.2593(6)
_cell_angle_alpha     105.831(3)
_cell_angle_beta     101.498(3)
_cell_angle_gamma     90.919(3)
_cell_volume     1057.77(8)
_cell_formula_units_Z     2
_cell_measurement_reflns_used     17643
_cell_measurement_theta_min     2.8337
_cell_measurement_theta_max     28.4729
_cell_measurement_temperature     180
_exptl_crystal_description     plate
_exptl_crystal_colour     pink
_exptl_crystal_size_max     0.35
_exptl_crystal_size_mid     0.17
_exptl_crystal_size_min     0.09
_exptl_crystal_density_diffrn     1.866
_exptl_crystal_density_meas     ?
_exptl_crystal_density_method     'not measured'
_exptl_crystal_F_000     586
_exptl_absorpt_coefficient_mu     4.508
_exptl_absorpt_correction_type     multi-scan
_exptl_absorpt_process_details
;
(CrysAlis PRO; Agilent, 2011)
;
_exptl_absorpt_correction_T_min     0.415
_exptl_absorpt_correction_T_max     0.666
_diffrn_ambient_temperature     180
_diffrn_radiation_type     MoK\a
_diffrn_radiation_wavelength     0.71073
_diffrn_radiation_source     'fine-focus sealed tube'
_diffrn_radiation_monochromator     graphite
_diffrn_measurement_device_type     'Agilent Xcalibur Sapphire1'
_diffrn_measurement_method     '\w scan'
_diffrn_detector_area_resol_mean     8.2632
_diffrn_reflns_number     21843
_diffrn_reflns_av_R_equivalents     0.0308
_diffrn_reflns_av_sigmaI/netI     0.0196
_diffrn_reflns_theta_min     2.84
_diffrn_reflns_theta_max     26.37
_diffrn_reflns_theta_full     26.37
_diffrn_measured_fraction_theta_max     0.999
_diffrn_measured_fraction_theta_full     0.999
_diffrn_reflns_limit_h_min     -9
_diffrn_reflns_limit_h_max     9
_diffrn_reflns_limit_k_min     -11
_diffrn_reflns_limit_k_max     11
_diffrn_reflns_limit_l_min     -19
_diffrn_reflns_limit_l_max     19
_diffrn_standards_number     ?
_diffrn_standards_interval_count     ?
_diffrn_standards_interval_time     ?
_diffrn_standards_decay_%     ?
_refine_special_details
;
 Refinement of F^2^ against ALL reflections.  The weighted R-factor wR and
 goodness of fit S are based on F^2^, conventional R-factors R are based
 on F, with F set to zero for negative F^2^. The threshold expression of
 F^2^ > 2sigma(F^2^) is used only for calculating R-factors(gt) etc. and is
 not relevant to the choice of reflections for refinement.  R-factors based
 on F^2^ are statistically about twice as large as those based on F, and R-
 factors based on ALL data will be even larger.
;
_reflns_number_total     4315
_reflns_number_gt     4110
_reflns_threshold_expression     I>2\s(I)
_refine_ls_structure_factor_coef     Fsqd
_refine_ls_matrix_type     full
_refine_ls_R_factor_all     0.0166
_refine_ls_R_factor_gt     0.0151
_refine_ls_wR_factor_gt     0.0369
_refine_ls_wR_factor_ref     0.0376
_refine_ls_goodness_of_fit_ref     1.121
_refine_ls_restrained_S_all     1.121
_refine_ls_number_reflns     4315
_refine_ls_number_parameters     210
_refine_ls_number_restraints     0
_refine_ls_hydrogen_treatment     constr
_refine_ls_weighting_scheme     calc
_refine_ls_weighting_details
         'calc w=1/[\s^2^(Fo^2^)+(0.0184P)^2^+0.1863P] where P=(Fo^2^+2Fc^2^)/3'
_atom_sites_solution_hydrogens     geom
_atom_sites_solution_primary     direct
_atom_sites_solution_secondary     difmap
_refine_ls_shift/su_max     0.013
_refine_ls_shift/su_mean     0.000
_refine_diff_density_max     0.384
_refine_diff_density_min     -0.835
_refine_ls_extinction_method     none
_refine_ls_extinction_coef     ?
loop_
    _atom_type_symbol
    _atom_type_description
    _atom_type_scat_dispersion_real
    _atom_type_scat_dispersion_imag
    _atom_type_scat_source
    'C' 'C' 0.0033 0.0016
                         'International Tables Vol C Tables 4.2.6.8 and 6.1.1.4'
    'H' 'H' 0.0000 0.0000
                         'International Tables Vol C Tables 4.2.6.8 and 6.1.1.4'
    'Cl' 'Cl' 0.1484 0.1585
                         'International Tables Vol C Tables 4.2.6.8 and 6.1.1.4'
    'Er' 'Er' -0.2586 4.9576
                         'International Tables Vol C Tables 4.2.6.8 and 6.1.1.4'
    'N' 'N' 0.0061 0.0033
                         'International Tables Vol C Tables 4.2.6.8 and 6.1.1.4'
    'O' 'O' 0.0106 0.0060
                         'International Tables Vol C Tables 4.2.6.8 and 6.1.1.4'
_computing_data_collection     'CrysAlis PRO (Agilent, 2011)'
_computing_cell_refinement     'CrysAlis PRO (Agilent, 2011)'
_computing_data_reduction     'CrysAlis PRO (Agilent, 2011)'
_computing_structure_solution     'SIR92 (Altomare <i>et al.</i>, 1993)'
_computing_structure_refinement     'SHELXL97 (Sheldrick, 2008)'
_computing_molecular_graphics
   'ORTEPIII (Burnett & Johnson, 1996) and ORTEP-3 for Windows (Farrugia, 2012)'
_computing_publication_material     'SHELXL97 (Sheldrick, 2008)'
loop_
    _atom_site_type_symbol
    _atom_site_label
    _atom_site_fract_x
    _atom_site_fract_y
    _atom_site_fract_z
    _atom_site_U_iso_or_equiv
    _atom_site_adp_type
    _atom_site_calc_flag
    _atom_site_refinement_flags
    _atom_site_occupancy
    _atom_site_symmetry_multiplicity
    _atom_site_disorder_assembly
    _atom_site_disorder_group
    Er Er1 0.784214(11) 0.328931(10) 0.139815(6) 0.01301(4) Uani d . 1 1 . .
    O O1 0.6913(2) 0.08907(17) 0.13083(13) 0.0290(4) Uani d . 1 1 . .
    H H11 0.7409 0.0112 0.1094 0.043 Uiso d R 1 1 . .
    H H12 0.5921 0.0645 0.1382 0.043 Uiso d R 1 1 . .
    O O2 0.49910(19) 0.33181(16) 0.16570(11) 0.0196(3) Uani d . 1 1 . .
    H H21 0.4352 0.2530 0.1551 0.029 Uiso d R 1 1 . .
    H H22 0.4382 0.4056 0.1716 0.029 Uiso d R 1 1 . .
    O O3 0.8148(2) 0.37949(19) 0.29989(11) 0.0246(4) Uani d . 1 1 . .
    H H31 0.7391 0.4245 0.3275 0.037 Uiso d R 1 1 . .
    H H32 0.9063 0.3747 0.3382 0.037 Uiso d R 1 1 . .
    O O4 0.71203(19) 0.58031(16) 0.18827(11) 0.0202(3) Uani d . 1 1 . .
    H H41 0.7442 0.6380 0.1593 0.030 Uiso d R 1 1 . .
    H H42 0.6119 0.6010 0.1983 0.030 Uiso d R 1 1 . .
    O O5 0.9675(2) 0.48121(18) 0.09471(12) 0.0231(4) Uani d . 1 1 . .
    H H51 0.9316 0.5525 0.0728 0.035 Uiso d R 1 1 . .
    H H52 1.0724 0.5045 0.1238 0.035 Uiso d R 1 1 . .
    O O6 0.8996(2) 0.16376(17) 0.02461(11) 0.0222(3) Uani d . 1 1 . .
    H H61 0.9847 0.1931 0.0055 0.033 Uiso d R 1 1 . .
    H H62 0.8278 0.1097 -0.0222 0.033 Uiso d R 1 1 . .
    O O7 1.0635(2) 0.27890(19) 0.20245(12) 0.0275(4) Uani d . 1 1 . .
    H H71 1.1090 0.3133 0.2597 0.041 Uiso d R 1 1 . .
    H H72 1.1158 0.2053 0.1770 0.041 Uiso d R 1 1 . .
    O O8 0.6080(2) 0.33727(19) 0.00199(11) 0.0253(4) Uani d . 1 1 . .
    H H81 0.4987 0.3160 -0.0103 0.038 Uiso d R 1 1 . .
    H H82 0.6398 0.3342 -0.0486 0.038 Uiso d R 1 1 . .
    N N1 0.5425(3) -0.0329(2) 0.34543(14) 0.0269(5) Uani d . 1 1 . .
    H H1 0.4717 -0.0651 0.2923 0.032 Uiso calc R 1 1 . .
    N N2 0.8825(3) 0.1213(2) 0.59717(14) 0.0255(4) Uani d . 1 1 . .
    C C1 0.7717(3) 0.0707(3) 0.51542(16) 0.0205(5) Uani d . 1 1 . .
    C C2 0.7091(3) -0.0813(3) 0.47840(17) 0.0228(5) Uani d . 1 1 . .
    H H2 0.7453 -0.1490 0.5117 0.027 Uiso calc R 1 1 . .
    C C3 0.5969(3) -0.1280(3) 0.39497(17) 0.0250(5) Uani d . 1 1 . .
    H H3 0.5568 -0.2279 0.3715 0.030 Uiso calc R 1 1 . .
    C C4 0.5976(3) 0.1126(3) 0.37797(18) 0.0290(6) Uani d . 1 1 . .
    H H4 0.5576 0.1769 0.3428 0.035 Uiso calc R 1 1 . .
    C C5 0.7091(3) 0.1666(3) 0.46032(18) 0.0264(5) Uani d . 1 1 . .
    H H5 0.7456 0.2674 0.4814 0.032 Uiso calc R 1 1 . .
    C C6 0.9502(4) 0.2769(3) 0.6311(2) 0.0363(6) Uani d . 1 1 . .
    H H6A 0.9889 0.3059 0.5822 0.054 Uiso calc R 1 1 . .
    H H6B 1.0459 0.2891 0.6832 0.054 Uiso calc R 1 1 . .
    H H6C 0.8602 0.3383 0.6504 0.054 Uiso calc R 1 1 . .
    C C7 0.9373(3) 0.0284(3) 0.65895(18) 0.0331(6) Uani d . 1 1 . .
    H H7A 0.8482 -0.0493 0.6484 0.050 Uiso calc R 1 1 . .
    H H7B 0.9571 0.0883 0.7226 0.050 Uiso calc R 1 1 . .
    H H7C 1.0427 -0.0150 0.6465 0.050 Uiso calc R 1 1 . .
    Cl Cl1 0.32218(7) 0.03390(6) 0.16034(4) 0.01959(11) Uani d . 1 1 . .
    Cl Cl2 0.33046(7) 0.63783(6) 0.19098(4) 0.02174(12) Uani d . 1 1 . .
    Cl Cl4 0.78967(7) 0.76450(6) 0.05870(4) 0.02396(12) Uani d . 1 1 . .
    Cl Cl3 1.20318(8) 0.38429(7) 0.41119(4) 0.03275(15) Uani d . 1 1 . .
    O O1W 0.5751(2) 0.5134(2) 0.38849(12) 0.0326(4) Uani d . 1 1 . .
    H H1W 0.4701 0.4892 0.3866 0.049 Uiso d R 1 1 . .
    H H2W 0.6335 0.5310 0.4439 0.049 Uiso d R 1 1 . .
loop_
    _atom_site_aniso_label
    _atom_site_aniso_U_11
    _atom_site_aniso_U_22
    _atom_site_aniso_U_33
    _atom_site_aniso_U_12
    _atom_site_aniso_U_13
    _atom_site_aniso_U_23
    Er1 0.01068(5) 0.01438(6) 0.01302(6) 0.00048(4) 0.00106(4) 0.00335(4)
    O1 0.0269(9) 0.0144(8) 0.0502(12) 0.0028(7) 0.0212(8) 0.0073(8)
    O2 0.0153(8) 0.0132(7) 0.0304(9) 0.0007(6) 0.0061(7) 0.0052(7)
    O3 0.0201(8) 0.0383(10) 0.0147(8) 0.0082(7) 0.0020(7) 0.0075(7)
    O4 0.0182(8) 0.0181(8) 0.0250(9) 0.0000(6) 0.0059(7) 0.0062(7)
    O5 0.0150(8) 0.0236(9) 0.0343(10) 0.0008(6) 0.0043(7) 0.0149(8)
    O6 0.0164(8) 0.0263(9) 0.0194(8) -0.0032(6) 0.0059(6) -0.0024(7)
    O7 0.0196(9) 0.0364(10) 0.0200(9) 0.0126(7) -0.0023(7) 0.0014(7)
    O8 0.0152(8) 0.0432(11) 0.0168(8) 0.0004(7) 0.0002(6) 0.0097(8)
    N1 0.0245(11) 0.0337(12) 0.0179(10) -0.0012(9) -0.0032(8) 0.0052(9)
    N2 0.0265(11) 0.0243(11) 0.0207(11) -0.0009(8) -0.0026(9) 0.0036(9)
    C1 0.0179(11) 0.0228(12) 0.0202(12) 0.0011(9) 0.0055(9) 0.0042(10)
    C2 0.0237(12) 0.0214(12) 0.0229(12) 0.0016(9) 0.0032(10) 0.0069(10)
    C3 0.0264(13) 0.0210(12) 0.0250(13) -0.0021(10) 0.0045(10) 0.0031(10)
    C4 0.0290(14) 0.0299(14) 0.0295(14) 0.0029(11) 0.0021(11) 0.0136(11)
    C5 0.0301(13) 0.0207(12) 0.0285(13) -0.0004(10) 0.0032(11) 0.0091(10)
    C6 0.0373(15) 0.0268(14) 0.0338(15) -0.0051(11) -0.0026(12) -0.0021(12)
    C7 0.0323(14) 0.0390(16) 0.0246(14) 0.0000(12) -0.0044(11) 0.0108(12)
    Cl1 0.0179(3) 0.0183(3) 0.0215(3) -0.0010(2) 0.0016(2) 0.0057(2)
    Cl2 0.0182(3) 0.0212(3) 0.0242(3) 0.0015(2) 0.0031(2) 0.0048(2)
    Cl4 0.0187(3) 0.0194(3) 0.0383(3) 0.0041(2) 0.0103(2) 0.0123(2)
    Cl3 0.0335(3) 0.0336(3) 0.0244(3) -0.0001(3) -0.0101(3) 0.0088(3)
    O1W 0.0283(10) 0.0454(11) 0.0188(9) 0.0036(8) 0.0020(7) 0.0022(8)
_geom_special_details
;
 All esds (except the esd in the dihedral angle between two l.s. planes)
 are estimated using the full covariance matrix.  The cell esds are taken
 into account individually in the estimation of esds in distances, angles
 and torsion angles; correlations between esds in cell parameters are only
 used when they are defined by crystal symmetry.  An approximate (isotropic)
 treatment of cell esds is used for estimating esds involving l.s. planes.
;
loop_
    _geom_bond_atom_site_label_1
    _geom_bond_atom_site_label_2
    _geom_bond_site_symmetry_2
    _geom_bond_distance
    _geom_bond_publ_flag
    Er1 O8 . 2.2989(15) ?
    Er1 O1 . 2.3097(16) ?
    Er1 O3 . 2.3195(16) ?
    Er1 O7 . 2.3263(15) ?
    Er1 O5 . 2.3356(15) ?
    Er1 O6 . 2.3465(15) ?
    Er1 O2 . 2.3561(15) ?
    Er1 O4 . 2.3807(15) ?
    O1 H11 . 0.8493 ?
    O1 H12 . 0.8484 ?
    O2 H21 . 0.8455 ?
    O2 H22 . 0.8425 ?
    O3 H31 . 0.8495 ?
    O3 H32 . 0.8439 ?
    O4 H41 . 0.8497 ?
    O4 H42 . 0.8485 ?
    O5 H51 . 0.8522 ?
    O5 H52 . 0.8499 ?
    O6 H61 . 0.8514 ?
    O6 H62 . 0.8480 ?
    O7 H71 . 0.8439 ?
    O7 H72 . 0.8498 ?
    O8 H81 . 0.8520 ?
    O8 H82 . 0.8517 ?
    N1 C3 . 1.341(3) ?
    N1 C4 . 1.347(3) ?
    N1 H1 . 0.8600 ?
    N2 C1 . 1.331(3) ?
    N2 C6 . 1.458(3) ?
    N2 C7 . 1.459(3) ?
    C1 C2 . 1.419(3) ?
    C1 C5 . 1.420(3) ?
    C2 C3 . 1.352(3) ?
    C2 H2 . 0.9300 ?
    C3 H3 . 0.9300 ?
    C4 C5 . 1.344(4) ?
    C4 H4 . 0.9300 ?
    C5 H5 . 0.9300 ?
    C6 H6A . 0.9600 ?
    C6 H6B . 0.9600 ?
    C6 H6C . 0.9600 ?
    C7 H7A . 0.9600 ?
    C7 H7B . 0.9600 ?
    C7 H7C . 0.9600 ?
    O1W H1W . 0.8471 ?
    O1W H2W . 0.8491 ?
loop_
    _geom_angle_atom_site_label_1
    _geom_angle_atom_site_label_2
    _geom_angle_atom_site_label_3
    _geom_angle_site_symmetry_1
    _geom_angle_site_symmetry_3
    _geom_angle
    _geom_angle_publ_flag
    O8 Er1 O1 . . 95.94(6) ?
    O8 Er1 O3 . . 146.14(6) ?
    O1 Er1 O3 . . 86.60(6) ?
    O8 Er1 O7 . . 142.03(6) ?
    O1 Er1 O7 . . 88.39(6) ?
    O3 Er1 O7 . . 71.64(6) ?
    O8 Er1 O5 . . 81.09(6) ?
    O1 Er1 O5 . . 146.98(6) ?
    O3 Er1 O5 . . 114.04(6) ?
    O7 Er1 O5 . . 75.30(6) ?
    O8 Er1 O6 . . 75.79(6) ?
    O1 Er1 O6 . . 71.78(6) ?
    O3 Er1 O6 . . 135.91(6) ?
    O7 Er1 O6 . . 69.84(6) ?
    O5 Er1 O6 . . 75.65(6) ?
    O8 Er1 O2 . . 74.29(6) ?
    O1 Er1 O2 . . 71.93(5) ?
    O3 Er1 O2 . . 74.51(6) ?
    O7 Er1 O2 . . 141.61(6) ?
    O5 Er1 O2 . . 136.56(5) ?
    O6 Er1 O2 . . 129.45(5) ?
    O8 Er1 O4 . . 81.90(6) ?
    O1 Er1 O4 . . 141.90(6) ?
    O3 Er1 O4 . . 75.79(6) ?
    O7 Er1 O4 . . 116.47(6) ?
    O5 Er1 O4 . . 70.61(5) ?
    O6 Er1 O4 . . 141.89(6) ?
    O2 Er1 O4 . . 70.91(5) ?
    Er1 O1 H11 . . 125.4 ?
    Er1 O1 H12 . . 124.1 ?
    H11 O1 H12 . . 109.5 ?
    Er1 O2 H21 . . 122.4 ?
    Er1 O2 H22 . . 125.8 ?
    H21 O2 H22 . . 109.7 ?
    Er1 O3 H31 . . 121.3 ?
    Er1 O3 H32 . . 126.0 ?
    H31 O3 H32 . . 111.3 ?
    Er1 O4 H41 . . 115.9 ?
    Er1 O4 H42 . . 121.1 ?
    H41 O4 H42 . . 108.9 ?
    Er1 O5 H51 . . 122.7 ?
    Er1 O5 H52 . . 121.2 ?
    H51 O5 H52 . . 108.1 ?
    Er1 O6 H61 . . 120.3 ?
    Er1 O6 H62 . . 117.0 ?
    H61 O6 H62 . . 108.2 ?
    Er1 O7 H71 . . 122.0 ?
    Er1 O7 H72 . . 124.1 ?
    H71 O7 H72 . . 111.0 ?
    Er1 O8 H81 . . 122.4 ?
    Er1 O8 H82 . . 126.5 ?
    H81 O8 H82 . . 108.6 ?
    C3 N1 C4 . . 120.7(2) ?
    C3 N1 H1 . . 119.7 ?
    C4 N1 H1 . . 119.7 ?
    C1 N2 C6 . . 120.7(2) ?
    C1 N2 C7 . . 122.8(2) ?
    C6 N2 C7 . . 116.4(2) ?
    N2 C1 C2 . . 122.3(2) ?
    N2 C1 C5 . . 121.6(2) ?
    C2 C1 C5 . . 116.2(2) ?
    C3 C2 C1 . . 120.3(2) ?
    C3 C2 H2 . . 119.9 ?
    C1 C2 H2 . . 119.9 ?
    N1 C3 C2 . . 121.2(2) ?
    N1 C3 H3 . . 119.4 ?
    C2 C3 H3 . . 119.4 ?
    C5 C4 N1 . . 121.3(2) ?
    C5 C4 H4 . . 119.3 ?
    N1 C4 H4 . . 119.3 ?
    C4 C5 C1 . . 120.4(2) ?
    C4 C5 H5 . . 119.8 ?
    C1 C5 H5 . . 119.8 ?
    N2 C6 H6A . . 109.5 ?
    N2 C6 H6B . . 109.5 ?
    H6A C6 H6B . . 109.5 ?
    N2 C6 H6C . . 109.5 ?
    H6A C6 H6C . . 109.5 ?
    H6B C6 H6C . . 109.5 ?
    N2 C7 H7A . . 109.5 ?
    N2 C7 H7B . . 109.5 ?
    H7A C7 H7B . . 109.5 ?
    N2 C7 H7C . . 109.5 ?
    H7A C7 H7C . . 109.5 ?
    H7B C7 H7C . . 109.5 ?
    H1W O1W H2W . . 109.7 ?
loop_
    _geom_hbond_atom_site_label_D
    _geom_hbond_atom_site_label_H
    _geom_hbond_atom_site_label_A
    _geom_hbond_site_symmetry_A
    _geom_hbond_distance_DH
    _geom_hbond_distance_HA
    _geom_hbond_distance_DA
    _geom_hbond_angle_DHA
    _geom_hbond_publ_flag
    N1 H1 Cl1 . 0.86 2.53 3.229(2) 139 yes
    O1W H1W Cl3 1_455 0.85 2.44 3.2686(18) 165 yes
    O1W H2W Cl3 2_766 0.85 2.25 3.0874(18) 171 yes
    O1 H11 Cl4 1_545 0.85 2.29 3.1036(18) 160 yes
    O1 H12 Cl1 . 0.85 2.24 3.0863(17) 172 yes
    O2 H21 Cl1 . 0.85 2.25 3.0708(17) 164 yes
    O2 H22 Cl2 . 0.84 2.31 3.1372(17) 167 yes
    O3 H31 O1W . 0.85 1.82 2.671(2) 177 yes
    O3 H32 Cl3 . 0.84 2.37 3.1826(17) 162 yes
    O4 H41 Cl4 . 0.85 2.25 3.0925(17) 169 yes
    O4 H42 Cl2 . 0.85 2.23 3.0685(16) 168 yes
    O5 H51 Cl4 . 0.85 2.33 3.1469(18) 160 yes
    O5 H52 Cl2 1_655 0.85 2.27 3.0819(18) 161 yes
    O6 H61 Cl4 2_765 0.85 2.27 3.1164(17) 171 yes
    O6 H62 Cl1 2_655 0.85 2.25 3.0858(17) 169 yes
    O7 H71 Cl3 . 0.84 2.19 3.0304(18) 173 yes
    O7 H72 Cl1 1_655 0.85 2.30 3.1132(18) 159 yes
    O8 H81 Cl4 2_665 0.85 2.29 3.1377(17) 173 yes
    O8 H82 Cl2 2_665 0.85 2.31 3.1464(17) 166 yes
    C2 H2 Cl3 2_756 0.93 2.77 3.683(3) 169 yes
    C3 H3 O1W 1_545 0.93 2.51 3.332(3) 148 yes
    C6 H6B O4 2_766 0.96 2.47 3.379(3) 158 yes
_iucr_refine_instructions_details
;
TITL Er1 in P-1
CELL  0.71073   7.8775   9.3601  15.2593  105.831  101.498   90.919
ZERR     2.00   0.0003   0.0004   0.0006    0.003    0.003    0.003
LATT   1
SFAC  C    H    CL   ER   N    O
UNIT  14   58   8    2    4    18
MERG   2
SHEL 40 0.8
EQIV $1  x, y-1, z
EQIV $2  x+1, y, z
EQIV $3  -x+2, -y+1, -z
EQIV $4  -x+1, -y, -z
EQIV $5  -x+1, -y+1, -z
EQIV $6  x, y-1, z
EQIV $7  x-1, y, z
EQIV $8  -x+2, -y+1, -z+1
HTAB O1 Cl4_$1
HTAB O1 Cl1
HTAB O2 Cl1
HTAB O2 Cl2
HTAB O3 O1W
HTAB O3 Cl3
HTAB O4 Cl4
HTAB O4 Cl2
HTAB O5 Cl4
HTAB O5 Cl2_$2
HTAB O6 Cl4_$3
HTAB O6 Cl1_$4
HTAB O7 Cl3
HTAB O7 Cl1_$2
HTAB O8 Cl4_$5
HTAB O8 Cl2_$5
HTAB N1 Cl1
HTAB N1 Cl2_$6
HTAB O1W Cl3_$7
HTAB O1W Cl3_$8
FMAP   2
PLAN   20
SIZE     0.09   0.17   0.35
ACTA    52.80
BOND   $H
L.S.   5
WGHT    0.018400    0.186300
FVAR       1.44848
ER1   4    0.784214    0.328931    0.139815    11.00000    0.01068    0.01438 =
         0.01302    0.00335    0.00106    0.00048
O1    6    0.691277    0.089074    0.130834    11.00000    0.02693    0.01438 =
         0.05022    0.00730    0.02122    0.00279
AFIX   3
H11   2    0.740920    0.011182    0.109426    11.00000   -1.50000
H12   2    0.592072    0.064528    0.138226    11.00000   -1.50000
AFIX   0
O2    6    0.499100    0.331813    0.165699    11.00000    0.01529    0.01319 =
         0.03037    0.00520    0.00611    0.00068
AFIX   3
H21   2    0.435194    0.252955    0.155080    11.00000   -1.50000
H22   2    0.438159    0.405630    0.171649    11.00000   -1.50000
AFIX   0
O3    6    0.814761    0.379487    0.299894    11.00000    0.02012    0.03833 =
         0.01472    0.00748    0.00197    0.00823
AFIX   3
H31   2    0.739109    0.424462    0.327532    11.00000   -1.50000
H32   2    0.906347    0.374679    0.338250    11.00000   -1.50000
AFIX   0
O4    6    0.712030    0.580311    0.188268    11.00000    0.01822    0.01805 =
         0.02500    0.00616    0.00586   -0.00004
AFIX   3
H41   2    0.744175    0.638026    0.159297    11.00000   -1.50000
H42   2    0.611885    0.600952    0.198292    11.00000   -1.50000
AFIX   0
O5    6    0.967500    0.481207    0.094711    11.00000    0.01501    0.02364 =
         0.03435    0.01492    0.00427    0.00083
AFIX   3
H51   2    0.931603    0.552476    0.072842    11.00000   -1.50000
H52   2    1.072384    0.504546    0.123770    11.00000   -1.50000
AFIX   0
O6    6    0.899624    0.163763    0.024614    11.00000    0.01640    0.02629 =
         0.01936   -0.00239    0.00587   -0.00322
AFIX   3
H61   2    0.984654    0.193083    0.005486    11.00000   -1.50000
H62   2    0.827756    0.109747   -0.022208    11.00000   -1.50000
AFIX   0
O7    6    1.063486    0.278897    0.202454    11.00000    0.01962    0.03640 =
         0.01995    0.00145   -0.00230    0.01263
AFIX   3
H71   2    1.108964    0.313265    0.259658    11.00000   -1.50000
H72   2    1.115776    0.205271    0.177013    11.00000   -1.50000
AFIX   0
O8    6    0.608019    0.337271    0.001991    11.00000    0.01522    0.04322 =
         0.01680    0.00965    0.00021    0.00037
AFIX   3
H81   2    0.498706    0.316047   -0.010329    11.00000   -1.50000
H82   2    0.639849    0.334151   -0.048627    11.00000   -1.50000
AFIX   0
N1    5    0.542477   -0.032887    0.345435    11.00000    0.02446    0.03365 =
         0.01789    0.00522   -0.00320   -0.00120
AFIX  43
H1    2    0.471667   -0.065079    0.292339    11.00000   -1.20000
AFIX   0
N2    5    0.882499    0.121345    0.597172    11.00000    0.02648    0.02426 =
         0.02070    0.00357   -0.00260   -0.00092
C1    1    0.771741    0.070678    0.515417    11.00000    0.01788    0.02278 =
         0.02022    0.00420    0.00549    0.00114
C2    1    0.709053   -0.081260    0.478398    11.00000    0.02366    0.02138 =
         0.02289    0.00687    0.00325    0.00164
AFIX  43
H2    2    0.745276   -0.148998    0.511671    11.00000   -1.20000
AFIX   0
C3    1    0.596905   -0.127996    0.394974    11.00000    0.02639    0.02100 =
         0.02503    0.00311    0.00451   -0.00212
AFIX  43
H3    2    0.556797   -0.227882    0.371530    11.00000   -1.20000
AFIX   0
C4    1    0.597567    0.112581    0.377973    11.00000    0.02900    0.02991 =
         0.02951    0.01365    0.00210    0.00288
AFIX  43
H4    2    0.557593    0.176853    0.342754    11.00000   -1.20000
AFIX   0
C5    1    0.709149    0.166645    0.460322    11.00000    0.03005    0.02070 =
         0.02846    0.00913    0.00324   -0.00042
AFIX  43
H5    2    0.745584    0.267442    0.481352    11.00000   -1.20000
AFIX   0
C6    1    0.950153    0.276941    0.631134    11.00000    0.03732    0.02677 =
         0.03381   -0.00214   -0.00257   -0.00505
AFIX 137
H6A   2    0.988850    0.305873    0.582224    11.00000   -1.50000
H6B   2    1.045913    0.289088    0.683167    11.00000   -1.50000
H6C   2    0.860230    0.338286    0.650367    11.00000   -1.50000
AFIX   0
C7    1    0.937287    0.028380    0.658951    11.00000    0.03227    0.03904 =
         0.02457    0.01082   -0.00437   -0.00002
AFIX 137
H7A   2    0.848174   -0.049275    0.648372    11.00000   -1.50000
H7B   2    0.957057    0.088261    0.722600    11.00000   -1.50000
H7C   2    1.042671   -0.015003    0.646522    11.00000   -1.50000
AFIX   0
CL1   3    0.322178    0.033897    0.160344    11.00000    0.01788    0.01828 =
         0.02148    0.00569    0.00161   -0.00102
CL2   3    0.330456    0.637832    0.190978    11.00000    0.01819    0.02121 =
         0.02425    0.00481    0.00306    0.00154
CL4   3    0.789675    0.764495    0.058698    11.00000    0.01870    0.01938 =
         0.03828    0.01234    0.01026    0.00412
CL3   3    1.203176    0.384291    0.411191    11.00000    0.03354    0.03357 =
         0.02438    0.00876   -0.01005   -0.00012
O1W   6    0.575078    0.513435    0.388487    11.00000    0.02834    0.04539 =
         0.01877    0.00217    0.00204    0.00356
AFIX   3
H1W   2    0.470063    0.489174    0.386587    11.00000   -1.50000
H2W   2    0.633538    0.530960    0.443920    11.00000   -1.50000
HKLF 4
REM  Er1 in P-1                  New: P-1
REM R1 =  0.0151 for   4110 Fo > 4sig(Fo)  and  0.0166 for all   4315 data
REM    210 parameters refined using      0 restraints
END
WGHT      0.0184      0.1865
REM Highest difference peak  0.384,  deepest hole -0.835,  1-sigma level  0.085
Q1    1   0.9689 -0.0745  0.6199  11.00000  0.05    0.38
Q2    1   1.0078  0.2147  0.2179  11.00000  0.05    0.31
Q3    1   1.0358  0.0569  0.6801  11.00000  0.05    0.28
Q4    1   0.7045  0.3997  0.0617  11.00000  0.05    0.28
Q5    1   0.7824  0.8147 -0.0205  11.00000  0.05    0.26
Q6    1   0.8395  0.2280  0.2023  11.00000  0.05    0.26
Q7    1   0.6955  0.4106  0.1987  11.00000  0.05    0.26
Q8    1   0.9654  0.3043  0.1783  11.00000  0.05    0.26
Q9    1   0.8765  0.0380  0.6970  11.00000  0.05    0.25
Q10   1   0.7554  0.2568 -0.1158  11.00000  0.05    0.24
Q11   1   0.4337  0.6395  0.1650  11.00000  0.05    0.24
Q12   1   1.1169  0.4947  0.4622  11.00000  0.05    0.23
Q13   1   0.8584 -0.2235  0.5359  11.00000  0.05    0.23
Q14   1   0.5000  0.5000  0.0000  10.50000  0.05    0.23
Q15   1   0.4807  0.7038  0.1733  11.00000  0.05    0.23
Q16   1   1.0852  0.2422 -0.0231  11.00000  0.05    0.23
Q17   1   0.1765  0.0508  0.2197  11.00000  0.05    0.23
Q18   1   0.9972  0.1920  0.2830  11.00000  0.05    0.22
Q19   1   0.4489  0.0380  0.2441  11.00000  0.05    0.22
Q20   1   1.0000  0.5000  0.5000  10.50000  0.05    0.22
;
data_global
_journal_date_recd_electronic     2012-10-10
_journal_date_accepted     2012-10-15
_journal_name_full     'Acta Crystallographica, Section E'
_journal_year     2012
_journal_volume     68
_journal_issue     11
_journal_page_first     m1388
_journal_page_last     m1389
_journal_paper_category     QM
_journal_paper_doi     10.1107/S1600536812043048
_journal_coeditor_code     SU2511
_publ_contact_author_name     'Meriem, Benslimane'
_publ_contact_author_address
;
Unit\'e de Recherche de Chimie de l'Environnement et Mol\'eculaire Structurale
Facult\'e des Sciences Exactes,
D\'epartement de Chimie,
Universit\'e Mentouri de Constantine
25000 Constantine
Algeria
;
_publ_contact_author_email     'b_meriem80@yahoo.fr'
_publ_contact_author_fax     '00 (213) 31 81 86 01'
_publ_contact_author_phone     '00 (213) 60 49 17 26'
_publ_section_title
;
4-(Dimethylamino)pyridinium octaaquaerbium(III) tetrachloride monohydrate
;
loop_
    _publ_author_name
    _publ_author_address
    'Benslimane, Meriem'
;
Unit\'e de Recherche de Chimie de l'Environnement et Mol\'eculaire Structurale
Facult\'e des Sciences Exactes,
D\'epartement de Chimie,
Universit\'e Mentouri de Constantine
25000 Constantine
Algeria
;
    'Merazig, Hocine'
;
Unit\'e de Recherche de Chimie de l'Environnement et Mol\'eculaire Structurale
Facult\'e des Sciences Exactes,
D\'epartement de Chimie,
Universit\'e Mentouri de Constantine
25000 Constantine
Algeria
;
    'Jean-Claude Daran'
;
Laboratoire de Chimie de Coordination
UPR-CNRS 8241, 205 route de Narbonne
31077 Toulouse Cedex 4
France
;
    'Zeghouan, Ouahida'
;
Unit\'e de Recherche de Chimie de l'Environnement et Mol\'eculaire Structurale
Facult\'e des Sciences Exactes,
D\'epartement de Chimie,
Universit\'e Mentouri de Constantine
25000 Constantine
Algeria
;
_publ_section_synopsis     .
_refine_ls_number_constraints     ?
