# Supplementary material for: 4-(Dimethyl­amino)­pyridinium octa­aqua­erbium(III) tetra­chloride monohydrate
Source: Acta Crystallogr Sect E Struct Rep Online. 2012 Oct 20;68(Pt 11):m1388–9. doi: 10.1107/S1600536812043048 (PMC3515135; doi:10.1107/S1600536812043048)
Supplement: Supplementary file 2 [file e-68-m1388-Isup2.hkl]

# 
# h,k,l, Fc-squared, Fo-squared, sigma(Fo-squared) and status flag 
# 
data_I
_shelx_title ' Er1 in P-1                  New: P-1' 
_shelx_refln_list_code          4 
_shelx_F_calc_maximum      199.78 
_exptl_crystal_F_000       586.00 
_reflns_d_resolution_high  0.8001 
 
loop_ 
 _symmetry_equiv_pos_as_xyz 
 'x, y, z' 
 '-x, -y, -z' 
 
_cell_length_a     7.8775 
_cell_length_b     9.3601 
_cell_length_c    15.2593 
_cell_angle_alpha 105.831 
_cell_angle_beta  101.498 
_cell_angle_gamma  90.919 
 
_shelx_F_squared_multiplier     1.000 
 
loop_ 
 _refln_index_h 
 _refln_index_k 
 _refln_index_l 
 _refln_F_squared_calc 
 _refln_F_squared_meas 
 _refln_F_squared_sigma 
 _refln_observed_status 
   2   0   0    24516.98    23152.47    187.01 o 
   3   0   0     1736.23     1685.93     20.92 o 
   4   0   0     5421.45     5419.83     66.16 o 
   5   0   0     5484.55     5253.91     50.45 o 
   6   0   0       96.72      107.33     10.03 o 
   7   0   0     8102.95     8328.87     97.57 o 
   8   0   0     1599.00     1582.60     52.24 o 
   9   0   0     4026.74     4138.78    130.56 o 
  -9   1   0       52.31       30.20     17.58 o 
  -8   1   0     2429.82     2374.38     61.35 o 
  -7   1   0     2302.29     2394.51     56.75 o 
  -6   1   0     1899.84     1912.59     37.78 o 
  -5   1   0     6774.04     6854.88     71.70 o 
  -4   1   0      104.61      103.69      7.03 o 
  -3   1   0     8622.96     8396.98     52.47 o 
  -2   1   0      433.19      461.27      8.03 o 
  -1   1   0    17985.87    14233.36    632.28 o 
   1   1   0     7714.07     7558.44     65.74 o 
   2   1   0     3731.45     3599.42     31.39 o 
   3   1   0       46.30       70.58      5.85 o 
   4   1   0     5515.93     5721.53    109.19 o 
   5   1   0     2707.14     2726.62     40.39 o 
   6   1   0     2801.92     2783.27     48.40 o 
   7   1   0     1065.04     1132.29     41.30 o 
   8   1   0     1790.06     1819.03     59.23 o 
   9   1   0      671.78      669.28     37.28 o 
  -9   2   0     1337.67     1321.28     59.93 o 
  -8   2   0     2948.45     2948.71     67.61 o 
  -7   2   0     5089.50     5183.63     88.54 o 
  -6   2   0     7682.19     7767.08    119.11 o 
  -5   2   0     2068.68     2025.82     31.39 o 
  -4   2   0     7904.04     7894.94    130.02 o 
  -3   2   0       40.75      104.31     12.64 o 
  -2   2   0     2138.10     2037.27     20.32 o 
  -1   2   0     1632.64     1651.36     26.04 o 
   0   2   0     1970.06     2032.00     25.90 o 
   1   2   0    17437.41    16579.99    114.59 o 
   2   2   0     4395.92     4504.67     30.21 o 
   3   2   0    17659.63    16899.44    119.85 o 
   4   2   0      262.42      270.10     10.40 o 
   5   2   0     4640.15     4706.50     59.20 o 
   6   2   0     1872.35     1889.23     41.42 o 
   7   2   0     1871.91     1857.21     53.23 o 
   8   2   0     2019.23     2120.19     61.56 o 
   9   2   0      107.39      109.67     16.39 o 
  -9   3   0     2520.70     2519.47     81.89 o 
  -8   3   0      244.34      255.67     26.40 o 
  -7   3   0     7129.52     7202.79     93.50 o 
  -6   3   0        5.47       12.56      5.81 o 
  -5   3   0     4130.82     4221.37     48.37 o 
  -4   3   0     3744.74     3825.89     56.18 o 
  -3   3   0     4111.40     4155.15     35.72 o 
  -2   3   0    20017.63    18848.56    131.16 o 
  -1   3   0      220.42      265.06      9.21 o 
   0   3   0    27002.71    24215.87    133.32 o 
   1   3   0        7.40       11.24      2.13 o 
   2   3   0     8656.27     8193.51     43.91 o 
   3   3   0     1153.00     1190.90     18.79 o 
   4   3   0     4058.02     4106.52     39.99 o 
   5   3   0     3102.72     3068.85     49.87 o 
   6   3   0      385.42      373.43     16.67 o 
   7   3   0     7007.19     7136.06     84.10 o 
   8   3   0      690.56      703.84     34.00 o 
   9   3   0     2712.47     2666.01     69.44 o 
  -9   4   0        1.96       50.00     13.71 o 
  -8   4   0     2295.09     2297.25     71.99 o 
  -7   4   0     1021.04      997.89     38.53 o 
  -6   4   0     6402.65     6517.28    122.49 o 
  -5   4   0     3252.53     3216.67     41.35 o 
  -4   4   0     5961.27     6098.85     54.69 o 
  -3   4   0    11351.61    11357.31     72.11 o 
  -2   4   0     1835.13     1817.59     26.39 o 
  -1   4   0     9358.26     9031.30     62.12 o 
   0   4   0     4888.14     5054.56     50.04 o 
   1   4   0    14515.18    14483.59    183.60 o 
   2   4   0     9891.44     9895.45     55.59 o 
   3   4   0     2379.76     2472.94     29.22 o 
   4   4   0     6023.94     6075.13     76.34 o 
   5   4   0      238.19      236.86     12.61 o 
   6   4   0     5442.83     5552.98     66.07 o 
   7   4   0      113.26      104.73     11.87 o 
   8   4   0     2443.06     2395.96     65.39 o 
  -8   5   0     3894.32     3781.58     95.79 o 
  -7   5   0     1322.22     1326.62     44.66 o 
  -6   5   0     4487.44     4603.73     72.73 o 
  -5   5   0      546.18      556.34     20.37 o 
  -4   5   0     3578.03     3514.75     41.73 o 
  -3   5   0     1065.79     1104.95     22.30 o 
  -2   5   0      213.70      210.87     10.62 o 
  -1   5   0    14202.10    13914.40    113.79 o 
   0   5   0     2748.86     2887.30     42.80 o 
   1   5   0    17946.21    17781.41    105.81 o 
   2   5   0        8.51       13.00      5.68 o 
   3   5   0     5201.21     5188.18     48.31 o 
   4   5   0       18.98       17.58      5.39 o 
   5   5   0     2008.99     2065.98     40.55 o 
   6   5   0      169.60      161.74     15.53 o 
   7   5   0      231.15      237.96     18.98 o 
   8   5   0     1998.18     1874.77     60.44 o 
  -8   6   0      196.37      165.23     55.01 o 
  -7   6   0     2099.03     2060.12     76.91 o 
  -6   6   0        6.64       10.30      9.91 o 
  -5   6   0     2680.86     2805.31     56.46 o 
  -4   6   0      170.67      186.47     12.17 o 
  -3   6   0     3360.27     3423.47     65.77 o 
  -2   6   0      577.95      606.72     20.25 o 
  -1   6   0     1179.82     1166.89     31.82 o 
   0   6   0     7072.69     6907.77     81.93 o 
   1   6   0      751.52      747.62     23.06 o 
   2   6   0     2856.85     2952.49     59.11 o 
   3   6   0      179.50      184.57     13.30 o 
   4   6   0     2209.69     2293.38     43.83 o 
   5   6   0     1066.66     1054.33     35.58 o 
   6   6   0      428.50      455.39     27.32 o 
   7   6   0     2920.21     2851.63     63.26 o 
  -7   7   0     1488.89     1466.95     62.96 o 
  -6   7   0     6829.48     6814.05    109.84 o 
  -5   7   0     5281.42     5343.76     72.09 o 
  -4   7   0     1947.17     1969.13     37.84 o 
  -3   7   0     5754.74     5852.82     72.03 o 
  -2   7   0      128.41      126.34     15.63 o 
  -1   7   0     4520.91     4655.32     72.08 o 
   0   7   0     2434.67     2434.91     53.43 o 
   1   7   0     6753.71     6750.80     73.04 o 
   2   7   0     8132.71     8126.70     82.24 o 
   3   7   0     2124.51     2183.84     44.33 o 
   4   7   0     6524.00     6669.19     88.18 o 
   5   7   0      220.55      224.22     18.50 o 
   6   7   0     3356.42     3355.83     81.23 o 
   7   7   0      143.86      152.66     19.53 o 
  -7   8   0     1039.57      968.99     53.77 o 
  -6   8   0     1979.62     1969.18     54.24 o 
  -5   8   0       17.53       14.72     13.53 o 
  -4   8   0     2117.69     2153.60     56.80 o 
  -3   8   0      246.03      279.22     20.46 o 
  -2   8   0      676.89      664.11     29.21 o 
  -1   8   0     3682.54     3696.08     87.82 o 
   0   8   0      362.29      362.84     20.83 o 
   1   8   0     4636.44     4819.62     73.17 o 
   2   8   0     1083.98     1010.48     32.00 o 
   3   8   0     2890.59     2876.55     54.45 o 
   4   8   0      186.19      165.18     16.92 o 
   5   8   0      442.21      483.29     31.84 o 
   6   8   0      277.68      263.01     25.52 o 
  -6   9   0        5.23       -9.88      9.88 o 
  -5   9   0     2948.98     2928.23     68.75 o 
  -4   9   0       81.73       94.78     14.41 o 
  -3   9   0     3156.96     3205.85     61.28 o 
  -2   9   0     1872.02     1904.94     47.08 o 
  -1   9   0      478.75      439.00     29.04 o 
   0   9   0     2356.41     2257.47     62.90 o 
   1   9   0      376.94      373.61     27.53 o 
   2   9   0     2316.05     2409.06     66.73 o 
   3   9   0      387.86      337.04     21.16 o 
   4   9   0     2681.70     2560.92     63.63 o 
   5   9   0     1183.48     1194.38     57.30 o 
  -5  10   0      869.25      867.17     44.80 o 
  -4  10   0     1462.72     1458.91     51.08 o 
  -3  10   0     1011.57      984.80     41.45 o 
  -2  10   0      202.17      184.17     25.54 o 
  -1  10   0      644.17      636.51     49.78 o 
   0  10   0      543.86      514.08     33.47 o 
   1  10   0      964.31      995.14     45.54 o 
   2  10   0     2159.23     2186.47    103.53 o 
   3  10   0      744.53      743.21     45.49 o 
  -2  11   0     1204.11     1236.34     47.82 o 
  -1  11   0      969.01     1051.37     56.96 o 
   0  11   0     1304.45     1213.69     90.39 o 
   1  11   0     1602.88     1744.75     73.05 o 
  -1 -11   1       21.86        2.95     12.47 o 
   0 -11   1     1906.76     1915.12     76.11 o 
   1 -11   1      636.48      548.50     41.11 o 
   2 -11   1      975.45      978.54     48.66 o 
   3 -11   1     2170.78     2121.09     85.15 o 
  -4 -10   1      707.48      655.64     55.81 o 
  -3 -10   1      805.42      815.70     47.47 o 
  -2 -10   1       40.00       40.36     12.06 o 
  -1 -10   1      157.84      116.74     19.87 o 
   0 -10   1      257.61      299.09     29.74 o 
   1 -10   1      393.30      391.52     28.46 o 
   2 -10   1     2106.46     2078.88     51.39 o 
   3 -10   1      539.40      538.24     30.59 o 
   4 -10   1     3300.66     3370.09    119.70 o 
   5 -10   1      310.18      241.11     22.02 o 
  -5  -9   1       70.13       74.98     20.80 o 
  -4  -9   1     3570.09     3470.45     90.94 o 
  -3  -9   1      740.88      689.79     36.49 o 
  -2  -9   1     3601.62     3603.07     79.46 o 
  -1  -9   1     3707.00     3748.11     80.12 o 
   0  -9   1     1301.93     1293.63     47.38 o 
   1  -9   1     5720.87     5860.81    107.33 o 
   2  -9   1      272.28      281.19     18.98 o 
   3  -9   1     5677.61     5632.03     86.57 o 
   4  -9   1        7.91       14.77      9.92 o 
   5  -9   1     2590.67     2571.00     63.34 o 
   6  -9   1     1729.05     1627.78     58.67 o 
  -6  -8   1      834.39      816.34     46.24 o 
  -5  -8   1     2257.57     2250.94     57.61 o 
  -4  -8   1     2621.20     2755.26     54.03 o 
  -3  -8   1     1657.12     1634.26     40.52 o 
  -2  -8   1     2563.24     2768.60     55.61 o 
  -1  -8   1       46.91       45.66      9.77 o 
   0  -8   1     3564.52     3512.86     58.69 o 
   1  -8   1      277.45      242.59     21.30 o 
   2  -8   1      372.50      392.44     23.10 o 
   3  -8   1     4003.79     4007.96     58.24 o 
   4  -8   1      582.36      571.51     28.16 o 
   5  -8   1     2431.42     2445.19     51.90 o 
   6  -8   1      319.32      294.87     21.56 o 
   7  -8   1     1636.21     1529.07     65.97 o 
  -7  -7   1     1338.15     1296.32     53.58 o 
  -6  -7   1     2744.33     2664.29     87.02 o 
  -5  -7   1     2548.13     2587.90     58.22 o 
  -4  -7   1     1214.20     1189.11     33.57 o 
  -3  -7   1     1804.06     1858.09     40.25 o 
  -2  -7   1      128.08      121.18     11.68 o 
  -1  -7   1     3304.13     3346.47     55.03 o 
   0  -7   1     1555.77     1564.24     36.73 o 
   1  -7   1     2551.96     2608.68     40.45 o 
   2  -7   1     8890.41     8887.23     80.94 o 
   3  -7   1      169.31      182.72     10.94 o 
   4  -7   1     7422.99     7592.62     78.92 o 
   5  -7   1     1117.37     1153.54     30.99 o 
   6  -7   1     4007.73     4008.71     64.81 o 
   7  -7   1      106.89      121.85     23.45 o 
  -7  -6   1      317.13      312.27     22.11 o 
  -6  -6   1     3499.87     3494.79     58.51 o 
  -5  -6   1      101.96       72.13     10.46 o 
  -4  -6   1     4581.72     4631.86     84.13 o 
  -3  -6   1      292.56      312.85     15.91 o 
  -2  -6   1     5342.78     5338.26     60.44 o 
  -1  -6   1     1577.16     1536.71     34.57 o 
   0  -6   1     2985.70     2960.87     38.93 o 
   1  -6   1     4954.23     4906.03     70.50 o 
   2  -6   1        1.24        6.63      4.69 o 
   3  -6   1     5167.85     5127.08     57.89 o 
   4  -6   1     1624.69     1677.61     28.00 o 
   5  -6   1     4729.42     4870.65     58.14 o 
   6  -6   1     2945.71     2909.77     57.80 o 
   7  -6   1      943.93      940.04     46.22 o 
   8  -6   1     1278.93     1249.35     57.35 o 
  -8  -5   1      228.01      190.73     21.12 o 
  -7  -5   1     4594.41     4653.45     75.17 o 
  -6  -5   1       79.57       74.26     11.25 o 
  -5  -5   1     7798.37     7772.31     89.87 o 
  -4  -5   1     4564.33     4692.00     46.64 o 
  -3  -5   1    10785.80    10881.20    117.33 o 
  -2  -5   1     1579.17     1524.92     29.67 o 
  -1  -5   1     3715.86     3458.44     33.98 o 
   0  -5   1     7280.79     7273.35     54.83 o 
   1  -5   1        3.88        4.98      4.74 o 
   2  -5   1     9256.39     9089.22     80.57 o 
   3  -5   1     8013.15     8074.90     53.53 o 
   4  -5   1     8234.57     8412.38     74.28 o 
   5  -5   1     6134.17     6206.06     61.65 o 
   6  -5   1     2015.66     2041.67     63.24 o 
   7  -5   1     3719.74     3724.86     74.79 o 
   8  -5   1      176.12      148.77     27.00 o 
  -8  -4   1     1805.90     1837.03     62.89 o 
  -7  -4   1     1888.15     1930.45     44.84 o 
  -6  -4   1     2302.57     2359.03     51.82 o 
  -5  -4   1     5375.87     5563.15     56.02 o 
  -4  -4   1       54.60       42.87      5.51 o 
  -3  -4   1    11325.58    11097.63     61.27 o 
  -2  -4   1     4910.76     5104.01     37.28 o 
  -1  -4   1    12697.38    12164.91     83.24 o 
   0  -4   1    10307.75    10195.68     44.11 o 
   1  -4   1     5935.76     6012.26     48.74 o 
   2  -4   1    11065.69    10702.40     55.76 o 
   3  -4   1     1529.36     1523.00     22.79 o 
   4  -4   1     8180.06     8028.74     56.97 o 
   5  -4   1       83.26       87.90      8.13 o 
   6  -4   1     2881.79     2904.81     56.96 o 
   7  -4   1     1015.18     1009.01     38.92 o 
   8  -4   1      349.47      325.59     29.37 o 
   9  -4   1     2055.63     2019.99    115.56 o 
  -9  -3   1      705.65      704.56     36.67 o 
  -8  -3   1      618.98      604.12     35.35 o 
  -7  -3   1       40.70       44.13     10.95 o 
  -6  -3   1     1161.18     1191.39     28.60 o 
  -5  -3   1      350.97      390.99     17.30 o 
  -4  -3   1     8730.94     8869.52     56.91 o 
  -3  -3   1     1403.04     1524.52     16.88 o 
  -2  -3   1    19610.02    18555.12     64.61 o 
  -1  -3   1     2840.70     2754.37     36.32 o 
   0  -3   1     7782.45     7771.41     88.89 o 
   1  -3   1     1935.35     2129.93     24.39 o 
   2  -3   1      629.50      599.80     12.05 o 
   3  -3   1     7001.07     6998.46     45.16 o 
   4  -3   1     2374.36     2465.17     31.72 o 
   5  -3   1     6094.44     6095.52     55.61 o 
   6  -3   1     1385.55     1411.59     29.96 o 
   7  -3   1     3863.83     3920.63     70.71 o 
   8  -3   1     1755.77     1737.75     63.26 o 
   9  -3   1      811.29      849.82     58.46 o 
  -9  -2   1     2026.73     1979.53     63.95 o 
  -8  -2   1       20.42        2.10     11.46 o 
  -7  -2   1     7720.40     8029.65    109.69 o 
  -6  -2   1      447.69      443.32     20.12 o 
  -5  -2   1    18333.75    18490.81     89.89 o 
  -4  -2   1     3075.31     2992.53     41.93 o 
  -3  -2   1    27341.17    26848.43    239.53 o 
  -2  -2   1     6893.80     6980.37     63.01 o 
  -1  -2   1     7337.15     7430.67     74.94 o 
   0  -2   1    25610.60    23606.68    201.86 o 
   1  -2   1        2.57       17.87      2.26 o 
   2  -2   1     6483.62     6391.95     33.43 o 
   3  -2   1    32016.75    30297.61     99.90 o 
   4  -2   1    10401.44    10115.82     62.78 o 
   5  -2   1    11072.92    10950.82     68.89 o 
   6  -2   1     4952.09     5036.94     91.28 o 
   7  -2   1     8420.31     8723.95    155.61 o 
   8  -2   1       14.35       16.44     12.65 o 
   9  -2   1     1845.90     1857.63     71.47 o 
  -9  -1   1        0.47      -11.86     16.68 o 
  -8  -1   1     3315.66     3354.19     76.38 o 
  -7  -1   1     1408.64     1455.26     46.59 o 
  -6  -1   1     3348.32     3504.84     52.51 o 
  -5  -1   1     3716.77     3736.81     53.16 o 
  -4  -1   1      629.17      638.05     12.43 o 
  -3  -1   1    15668.23    14884.22    199.61 o 
  -2  -1   1      476.38      518.81      7.78 o 
  -1  -1   1    18156.12    16779.65    171.74 o 
   1  -1   1     9830.51     9186.27    187.58 o 
   2  -1   1     7792.19     7523.07     40.84 o 
   3  -1   1       30.62       59.78      4.26 o 
   4  -1   1     5634.91     5692.74     69.58 o 
   5  -1   1       38.59       48.26      4.65 o 
   6  -1   1     3751.48     3768.40     47.42 o 
   7  -1   1      866.59      865.10     34.83 o 
   8  -1   1      914.20      962.10     39.83 o 
   9  -1   1     1282.95     1278.13     59.77 o 
  -9   0   1     2810.06     2824.09     84.38 o 
  -8   0   1      424.86      405.09     27.39 o 
  -7   0   1     1399.52     1374.58     45.15 o 
  -6   0   1     2707.74     2658.61     40.88 o 
  -5   0   1      477.52      486.12     13.68 o 
  -4   0   1    20416.71    19515.18     96.40 o 
  -3   0   1     4741.95     4788.29     50.65 o 
  -2   0   1     9062.22     8949.75     67.83 o 
   1   0   1    10995.03     9087.47    705.32 o 
   2   0   1     1977.84     1945.40     21.43 o 
   3   0   1     7426.27     7183.43     56.67 o 
   4   0   1     4536.44     4709.33     42.99 o 
   5   0   1     7586.35     7675.70    101.68 o 
   6   0   1     3179.83     3329.90     44.41 o 
   7   0   1     5679.61     5834.40     82.09 o 
   8   0   1     1182.83     1171.97     40.35 o 
   9   0   1      676.10      639.48     53.15 o 
  -9   1   1      832.51      902.77     61.15 o 
  -8   1   1      164.20      157.62     21.45 o 
  -7   1   1     5360.84     5297.36     83.39 o 
  -6   1   1      373.60      346.57     16.30 o 
  -5   1   1     4553.45     4720.06     72.02 o 
  -4   1   1     2951.44     3089.88     34.23 o 
  -3   1   1     4849.23     4547.07     37.33 o 
  -2   1   1     9315.17     8996.32     58.86 o 
  -1   1   1     1262.17     1276.21     11.22 o 
   0   1   1    23699.08    19880.44    109.21 o 
   1   1   1      422.90      437.98      5.25 o 
   2   1   1     1355.29     1322.95     10.57 o 
   3   1   1     5631.77     5515.20     43.12 o 
   4   1   1     9616.20     9753.86     61.55 o 
   5   1   1     5626.85     5658.55     60.81 o 
   6   1   1     1814.66     1796.32     37.28 o 
   7   1   1     3151.19     3194.34     57.63 o 
   8   1   1      294.58      266.07     22.85 o 
   9   1   1     1000.61      996.76     54.35 o 
  -9   2   1      649.62      669.85     56.66 o 
  -8   2   1     4907.33     5007.97     87.50 o 
  -7   2   1      204.20      213.96     18.34 o 
  -6   2   1     7956.15     8050.55    118.60 o 
  -5   2   1     1863.75     1843.42     31.83 o 
  -4   2   1     3347.03     3533.50     55.52 o 
  -3   2   1    24738.21    23472.06    105.48 o 
  -2   2   1     1750.80     1842.50     18.96 o 
  -1   2   1    39912.20    35012.07    712.02 o 
   0   2   1       84.85      114.27      9.82 o 
   1   2   1     9534.53     9462.88    121.84 o 
   2   2   1     1287.06     1313.52     15.35 o 
   3   2   1     4648.33     4770.47     31.65 o 
   4   2   1    12669.88    12723.52     89.27 o 
   5   2   1       97.29       93.01      8.64 o 
   6   2   1     8001.00     8189.17     94.38 o 
   7   2   1      299.38      299.83     19.14 o 
   8   2   1     5380.58     5538.21     91.23 o 
   9   2   1      641.15      630.99     34.14 o 
  -9   3   1     1564.47     1517.88     63.06 o 
  -8   3   1     1827.33     1843.35     53.37 o 
  -7   3   1      471.52      464.21     23.11 o 
  -6   3   1     6726.43     6714.19     79.98 o 
  -5   3   1      460.34      429.78     16.25 o 
  -4   3   1    12926.97    12448.45     80.56 o 
  -3   3   1     5510.98     5481.93     62.71 o 
  -2   3   1    12591.28    11892.32     65.17 o 
  -1   3   1    14901.21    14037.77    130.93 o 
   0   3   1     6729.07     6806.10     73.03 o 
   1   3   1      312.98      284.05      7.29 o 
   2   3   1      274.82      255.51     11.82 o 
   3   3   1     6956.12     6968.29     49.58 o 
   4   3   1     4804.29     4823.37     41.56 o 
   5   3   1     3886.38     3885.63     55.39 o 
   6   3   1     1830.65     1859.50     40.79 o 
   7   3   1     1454.06     1499.64     39.64 o 
   8   3   1     1408.95     1382.60     46.94 o 
  -9   4   1     1119.75     1170.31     56.22 o 
  -8   4   1      722.18      700.71     35.20 o 
  -7   4   1     2148.67     2151.23     48.41 o 
  -6   4   1        7.43       16.20      8.20 o 
  -5   4   1     1163.65     1163.95     28.43 o 
  -4   4   1       45.58       57.87      7.54 o 
  -3   4   1     4474.69     4423.80     65.97 o 
  -2   4   1     5562.49     5529.89     46.11 o 
  -1   4   1      333.15      288.45     12.29 o 
   0   4   1     7050.37     6776.26    126.69 o 
   1   4   1     2760.23     2848.31     23.59 o 
   2   4   1     2904.64     2772.02     34.54 o 
   3   4   1      101.42       98.87      7.18 o 
   4   4   1     5769.75     5832.84     61.23 o 
   5   4   1      595.56      601.48     21.26 o 
   6   4   1      972.11      975.27     29.19 o 
   7   4   1     2270.54     2324.85     52.86 o 
   8   4   1      235.63      223.84     21.31 o 
  -8   5   1     3757.28     3708.35     85.62 o 
  -7   5   1       50.47       53.98     15.05 o 
  -6   5   1     3212.59     3281.15     56.52 o 
  -5   5   1     2350.01     2383.99     41.76 o 
  -4   5   1     1259.68     1312.68     33.66 o 
  -3   5   1    14223.22    13929.18    103.97 o 
  -2   5   1       26.58       25.03      5.89 o 
  -1   5   1    18077.12    17600.73    134.34 o 
   0   5   1      533.27      598.01     14.44 o 
   1   5   1    16112.06    15397.24    106.13 o 
   2   5   1      790.84      780.44     17.60 o 
   3   5   1      886.65      932.20     21.19 o 
   4   5   1     5331.20     5448.06     71.52 o 
   5   5   1        3.86       -5.37      7.76 o 
   6   5   1     9691.91     9753.17    147.30 o 
   7   5   1      216.77      229.18     19.01 o 
   8   5   1     4555.50     4488.29     93.95 o 
  -8   6   1      939.20      866.60     60.64 o 
  -7   6   1     1337.79     1278.83     68.04 o 
  -6   6   1     2955.12     3070.65     58.82 o 
  -5   6   1       23.84       29.65      6.87 o 
  -4   6   1     6430.79     6528.55     72.48 o 
  -3   6   1        2.42        1.99      4.92 o 
  -2   6   1     5144.70     5011.75     58.02 o 
  -1   6   1      400.04      395.17     17.87 o 
   0   6   1     4581.42     4713.43     62.89 o 
   1   6   1     2150.90     2160.61     43.93 o 
   2   6   1       79.01       82.55      9.64 o 
   3   6   1     2045.69     2071.40     44.72 o 
   4   6   1      370.80      364.66     18.31 o 
   5   6   1     3505.99     3564.19     65.79 o 
   6   6   1      696.97      662.62     32.85 o 
   7   6   1     2636.93     2553.48     67.24 o 
  -7   7   1     3679.51     3445.52     97.46 o 
  -6   7   1      464.27      444.25     29.74 o 
  -5   7   1     2248.73     2329.91     53.58 o 
  -4   7   1      217.26      209.88     15.52 o 
  -3   7   1     1121.81     1042.83     30.29 o 
  -2   7   1     3423.72     3415.10     50.69 o 
  -1   7   1     1291.25     1243.86     49.55 o 
   0   7   1     8037.74     7964.35     88.21 o 
   1   7   1      459.16      468.86     23.11 o 
   2   7   1     4399.91     4519.78     71.48 o 
   3   7   1       26.20       18.57      6.75 o 
   4   7   1     3199.44     3185.61     81.56 o 
   5   7   1      822.51      888.58     41.32 o 
   6   7   1      284.65      305.09     26.89 o 
  -7   8   1       25.98       37.47     10.71 o 
  -6   8   1      760.30      756.50     39.41 o 
  -5   8   1      592.39      608.96     41.87 o 
  -4   8   1      216.22      190.79     17.64 o 
  -3   8   1     3208.54     3239.39     65.37 o 
  -2   8   1       17.26       11.19      8.14 o 
  -1   8   1     6366.63     6500.31     95.55 o 
   0   8   1       30.59       33.44     10.74 o 
   1   8   1     4603.55     4567.20     66.68 o 
   2   8   1       25.79       25.39      8.12 o 
   3   8   1     1451.87     1480.13     40.05 o 
   4   8   1      892.38      941.08     37.57 o 
   5   8   1       78.06       82.14     15.11 o 
  -6   9   1     1652.04     1567.27     59.74 o 
  -5   9   1      805.25      766.09     48.66 o 
  -4   9   1     3428.18     3489.08     73.50 o 
  -3   9   1      287.46      286.74     22.41 o 
  -2   9   1     3841.92     3994.92     76.79 o 
  -1   9   1     1028.20     1006.93     51.73 o 
   0   9   1     4194.90     4068.51     85.71 o 
   1   9   1     1517.83     1576.80     54.55 o 
   2   9   1     1533.33     1487.63     41.95 o 
   3   9   1     3052.12     3147.38     62.06 o 
   4   9   1       98.82       64.04     24.49 o 
  -4  10   1      251.09      254.72     23.25 o 
  -3  10   1      863.01      840.68     34.96 o 
  -2  10   1     2617.35     2724.08     63.13 o 
  -1  10   1      104.10       62.48     15.31 o 
   0  10   1     3256.29     3254.09     82.24 o 
   1  10   1      187.77      180.65     22.05 o 
   2  10   1     1500.81     1515.37     57.54 o 
   3  10   1       41.82       23.02     19.55 o 
  -1  11   1     1536.01     1568.89     86.79 o 
   0  11   1      146.92      107.69     21.30 o 
  -2 -11   2     1763.24     1860.71     90.24 o 
  -1 -11   2     1092.34     1075.64     57.46 o 
   0 -11   2      478.45      484.22     38.60 o 
   1 -11   2     2110.02     2149.38     97.43 o 
   2 -11   2       19.30       -0.05     13.06 o 
   3 -11   2     3461.76     3392.65     88.95 o 
  -4 -10   2      278.04      321.74     41.51 o 
  -3 -10   2      484.90      468.03     36.86 o 
  -2 -10   2     2552.92     2646.69     82.78 o 
  -1 -10   2       21.66        6.62     17.32 o 
   0 -10   2     3993.86     4125.25    102.73 o 
   1 -10   2        5.81        3.55     13.45 o 
   2 -10   2     2234.45     2290.50     68.14 o 
   3 -10   2      493.19      491.15     32.86 o 
   4 -10   2      959.82     1001.39     46.26 o 
   5 -10   2      782.07      814.45     43.31 o 
  -5  -9   2     1120.54     1200.40     55.84 o 
  -4  -9   2      222.24      189.33     30.93 o 
  -3  -9   2     5008.33     5002.55    150.77 o 
  -2  -9   2      131.20       88.75     18.38 o 
  -1  -9   2     5505.67     5504.83     94.90 o 
   0  -9   2      417.01      375.57     26.12 o 
   1  -9   2     3872.25     3807.15     78.15 o 
   2  -9   2     2882.18     2849.20     61.81 o 
   3  -9   2      853.36      839.60     34.75 o 
   4  -9   2     3252.89     3209.31     67.41 o 
   5  -9   2        2.88       -7.43      8.17 o 
   6  -9   2     1971.21     1958.07     63.06 o 
  -6  -8   2     1058.40     1064.87     51.40 o 
  -5  -8   2       97.54      131.41     19.20 o 
  -4  -8   2     1616.11     1599.50     45.13 o 
  -3  -8   2      220.57      204.64     17.03 o 
  -2  -8   2      896.04      919.89     31.78 o 
  -1  -8   2     3752.44     3831.95     61.58 o 
   0  -8   2      867.20      813.31     34.58 o 
   1  -8   2     5448.49     5358.42     96.99 o 
   2  -8   2     1185.26     1177.92     32.75 o 
   3  -8   2     3310.07     3396.81     50.77 o 
   4  -8   2       99.72      103.30      9.76 o 
   5  -8   2     1467.86     1485.77     36.87 o 
   6  -8   2      323.01      313.92     21.81 o 
   7  -8   2      185.01      190.59     24.72 o 
  -7  -7   2     2979.55     2964.75     75.81 o 
  -6  -7   2      723.08      664.23     29.74 o 
  -5  -7   2     3007.45     3027.91     57.10 o 
  -4  -7   2      348.13      356.15     20.34 o 
  -3  -7   2     3716.49     3743.62     61.61 o 
  -2  -7   2     3853.51     3904.03     59.93 o 
  -1  -7   2     1849.36     1926.62     40.21 o 
   0  -7   2    12515.05    12754.64    168.98 o 
   1  -7   2     1313.50     1309.30     26.17 o 
   2  -7   2     7024.48     7067.24     64.14 o 
   3  -7   2      423.13      427.34     15.85 o 
   4  -7   2     3975.26     4029.28     46.32 o 
   5  -7   2     1754.85     1741.43     35.24 o 
   6  -7   2      366.56      371.48     20.25 o 
   7  -7   2     4249.24     4210.68    103.75 o 
  -8  -6   2     2413.52     2362.54     69.20 o 
  -7  -6   2     1904.24     1911.81     58.57 o 
  -6  -6   2     4328.17     4401.39     85.75 o 
  -5  -6   2     5340.27     5380.05    100.03 o 
  -4  -6   2      540.75      534.17     19.88 o 
  -3  -6   2     7101.50     6976.52     81.55 o 
  -2  -6   2       90.23       85.94      9.94 o 
  -1  -6   2     7626.53     7656.02     59.38 o 
   0  -6   2     3886.49     3881.72     38.41 o 
   1  -6   2     2114.67     2197.21     29.74 o 
   2  -6   2    12217.96    12086.90    105.64 o 
   3  -6   2       72.45       75.67      6.86 o 
   4  -6   2     6727.63     6783.51     66.94 o 
   5  -6   2      129.21      140.84     10.57 o 
   6  -6   2     4174.69     4226.25     58.12 o 
   7  -6   2     1277.50     1159.04     44.57 o 
   8  -6   2     1234.24     1185.65     70.55 o 
  -8  -5   2     2642.70     2624.00     75.78 o 
  -7  -5   2     3064.60     3030.44     69.84 o 
  -6  -5   2     2617.65     2642.81     47.63 o 
  -5  -5   2     1384.73     1445.03     29.96 o 
  -4  -5   2     1521.76     1558.61     26.34 o 
  -3  -5   2        8.91       12.23      4.50 o 
  -2  -5   2     3989.64     3995.43     27.11 o 
  -1  -5   2     4127.78     4117.25     39.66 o 
   0  -5   2     1627.24     1693.11     25.68 o 
   1  -5   2     6136.63     6200.97     50.18 o 
   2  -5   2     2258.30     2203.10     28.52 o 
   3  -5   2    11269.67    11249.56     58.71 o 
   4  -5   2      954.66      960.10     18.62 o 
   5  -5   2     2809.21     2900.22     37.45 o 
   6  -5   2      102.76      107.06      9.82 o 
   7  -5   2       64.78       70.01     14.48 o 
   8  -5   2      941.43      878.91     80.77 o 
  -9  -4   2     1824.08     1810.91     66.75 o 
  -8  -4   2     1713.05     1724.76     60.73 o 
  -7  -4   2     5082.28     5205.12     74.46 o 
  -6  -4   2      228.35      208.17     13.20 o 
  -5  -4   2     4175.94     4239.01     72.79 o 
  -4  -4   2     1855.44     1791.69     20.67 o 
  -3  -4   2     4818.19     4918.62     44.12 o 
  -2  -4   2    11988.60    11621.13     50.83 o 
  -1  -4   2     1525.99     1446.55     17.59 o 
   0  -4   2    26446.72    25839.56    200.65 o 
   1  -4   2      915.28      979.05     35.44 o 
   2  -4   2    16694.62    16485.44    111.98 o 
   3  -4   2     1230.81     1307.81     19.52 o 
   4  -4   2    12835.37    12790.39    109.05 o 
   5  -4   2     2482.49     2489.11     38.52 o 
   6  -4   2      131.07      123.27     10.05 o 
   7  -4   2     4854.97     4842.24     83.77 o 
   8  -4   2        0.36       10.35     12.93 o 
   9  -4   2     3375.29     3379.10    258.32 o 
  -9  -3   2       49.71       35.13     12.58 o 
  -8  -3   2     2407.94     2466.05     67.19 o 
  -7  -3   2     1771.82     1886.85     47.06 o 
  -6  -3   2     6280.33     6453.13    106.29 o 
  -5  -3   2     2586.13     2630.89     42.34 o 
  -4  -3   2     5273.75     5267.06     44.11 o 
  -3  -3   2     5213.67     5157.83     39.90 o 
  -2  -3   2      565.79      555.52      9.21 o 
  -1  -3   2    14213.84    13338.38    100.79 o 
   0  -3   2     7580.43     7666.43     88.93 o 
   1  -3   2     2897.03     2910.58     23.17 o 
   2  -3   2     5628.99     5355.70     40.34 o 
   3  -3   2     2346.34     2278.50     24.58 o 
   4  -3   2    10709.15    10709.42     63.17 o 
   5  -3   2     1799.66     1798.14     27.53 o 
   6  -3   2     4936.85     4984.79     59.52 o 
   7  -3   2       77.70       53.77     12.73 o 
   8  -3   2      734.01      727.96     42.42 o 
   9  -3   2     1052.74     1034.33     54.79 o 
  -9  -2   2     2716.57     2775.53     75.69 o 
  -8  -2   2     5287.35     5348.98     97.05 o 
  -7  -2   2     4076.01     4138.31    119.75 o 
  -6  -2   2     5587.42     5709.44     67.81 o 
  -5  -2   2     3410.79     3355.91     41.07 o 
  -4  -2   2    15567.30    15341.50     88.67 o 
  -3  -2   2       71.64       64.69      5.85 o 
  -2  -2   2     5869.11     5690.27     37.94 o 
  -1  -2   2    18149.82    17039.91     70.87 o 
   0  -2   2     1114.53     1095.44      9.45 o 
   1  -2   2    20433.16    19720.53    151.27 o 
   2  -2   2      102.60      114.13      4.28 o 
   3  -2   2    17832.57    17133.71    160.07 o 
   4  -2   2      161.84      190.70      9.14 o 
   5  -2   2     5317.77     5407.75     60.31 o 
   6  -2   2      444.75      432.40     18.22 o 
   7  -2   2     1063.76     1076.39     33.55 o 
   8  -2   2     3760.39     3710.08     94.23 o 
   9  -2   2       26.45       35.18     14.48 o 
  -9  -1   2     1270.50     1293.88     51.66 o 
  -8  -1   2       17.04       35.68     12.14 o 
  -7  -1   2     3871.68     3937.10     76.14 o 
  -6  -1   2      155.82      143.35     11.21 o 
  -5  -1   2     3558.02     3541.72     38.51 o 
  -4  -1   2     3524.35     3673.03     53.23 o 
  -3  -1   2     3177.13     3179.69     65.15 o 
  -2  -1   2     4720.52     4745.52     57.15 o 
  -1  -1   2     6086.90     5996.53     44.89 o 
   0  -1   2    21848.43    19298.37    143.54 o 
   1  -1   2       17.18       28.76      1.98 o 
   2  -1   2     4133.03     4129.64     42.47 o 
   3  -1   2     2418.87     2398.17     21.79 o 
   4  -1   2     3403.33     3478.48     42.13 o 
   5  -1   2       66.30       67.87      6.07 o 
   6  -1   2     1688.31     1681.61     34.39 o 
   7  -1   2     2304.90     2391.84     54.12 o 
   8  -1   2       35.45       43.12     14.96 o 
   9  -1   2     1592.83     1618.21     68.27 o 
  -9   0   2       78.43       81.73     17.96 o 
  -8   0   2     5431.10     5570.42     97.77 o 
  -7   0   2      530.21      535.82     29.06 o 
  -6   0   2    14540.50    14909.92    205.24 o 
  -5   0   2     1742.71     1731.48     28.60 o 
  -4   0   2     5876.17     5503.01     57.65 o 
  -3   0   2    11693.20    11467.82     57.98 o 
  -2   0   2    24251.45    22692.42    116.60 o 
  -1   0   2    13697.00    12771.51     87.47 o 
   0   0   2       12.48      112.32     13.02 o 
   1   0   2    20406.80    19339.79    217.55 o 
   2   0   2    18616.57    18575.59    173.81 o 
   3   0   2    17933.69    17205.04    148.42 o 
   4   0   2     7725.72     7379.74     58.93 o 
   5   0   2     5980.60     5861.52     54.91 o 
   6   0   2     5548.70     5543.09     58.65 o 
   7   0   2       13.29       20.69      6.58 o 
   8   0   2     2033.66     2006.23     52.74 o 
   9   0   2      538.03      519.82     49.04 o 
  -9   1   2     2106.59     2236.26     74.72 o 
  -8   1   2     2142.96     2252.24     69.26 o 
  -7   1   2     4747.14     4910.28    119.73 o 
  -6   1   2     7960.12     7950.03     83.50 o 
  -5   1   2      563.41      580.63     15.38 o 
  -4   1   2    12186.32    11923.63     87.13 o 
  -3   1   2     4774.59     4787.45     45.31 o 
  -2   1   2       96.50      125.69      4.79 o 
  -1   1   2     7548.02     7617.74     62.69 o 
   0   1   2     4865.90     4772.36     44.18 o 
   1   1   2    15845.74    15867.94    154.06 o 
   2   1   2      624.16      681.15     10.44 o 
   3   1   2    18740.95    18438.45    154.88 o 
   4   1   2      715.50      770.66     16.79 o 
   5   1   2     4627.36     4639.00     49.00 o 
   6   1   2     1598.69     1590.25     31.58 o 
   7   1   2      467.44      489.25     22.13 o 
   8   1   2     2027.55     1981.69     59.25 o 
   9   1   2       94.12       97.12     24.40 o 
  -9   2   2      201.88      180.52     29.13 o 
  -8   2   2       69.16       52.22     13.11 o 
  -7   2   2     4423.22     4391.63     68.06 o 
  -6   2   2       46.81       52.64      9.24 o 
  -5   2   2     9902.19     9802.31     99.35 o 
  -4   2   2      491.13      502.17     14.77 o 
  -3   2   2     9332.63     9126.15    119.27 o 
  -2   2   2     1221.88     1110.79     14.52 o 
  -1   2   2     4192.64     4120.84     35.71 o 
   0   2   2      123.42      136.01      5.49 o 
   1   2   2        5.51       11.71      3.49 o 
   2   2   2       87.30      148.09      6.35 o 
   3   2   2     1528.65     1495.62     15.62 o 
   4   2   2    11828.75    12101.51     76.18 o 
   5   2   2     2019.00     2154.29     28.85 o 
   6   2   2     3179.24     3268.60     53.28 o 
   7   2   2     2114.72     2125.60     46.54 o 
   8   2   2      675.89      660.75     32.57 o 
   9   2   2     1164.18     1084.28     59.34 o 
  -9   3   2       11.42       -6.57     59.00 o 
  -8   3   2     3939.46     3915.05     83.72 o 
  -7   3   2     1478.67     1417.45     44.13 o 
  -6   3   2     8435.56     8582.69    101.77 o 
  -5   3   2     1286.35     1320.57     31.35 o 
  -4   3   2    11406.37    11036.96     76.95 o 
  -3   3   2     6350.01     6102.95     51.49 o 
  -2   3   2     1170.54     1133.67     18.60 o 
  -1   3   2     8440.56     8195.68     58.33 o 
   0   3   2     5647.58     5938.78     83.62 o 
   1   3   2     8912.69     8643.68     98.10 o 
   2   3   2     3283.17     3413.12     50.48 o 
   3   3   2     8758.07     8572.40    139.34 o 
   4   3   2    10821.87    10697.78     83.83 o 
   5   3   2     5825.64     5874.71     83.09 o 
   6   3   2     4324.85     4402.76     68.10 o 
   7   3   2      330.22      297.65     17.75 o 
   8   3   2     1373.18     1361.46     43.69 o 
  -9   4   2     1851.70     1883.17     72.50 o 
  -8   4   2      230.40      237.69     22.14 o 
  -7   4   2     2245.01     2344.94     50.84 o 
  -6   4   2      645.20      633.49     28.55 o 
  -5   4   2      220.09      216.02     13.00 o 
  -4   4   2     5099.67     4925.91     79.26 o 
  -3   4   2       36.15       51.76      8.30 o 
  -2   4   2     9107.38     8910.46    141.39 o 
  -1   4   2     1828.79     1802.77     30.60 o 
   0   4   2    16256.91    17083.73    156.98 o 
   1   4   2     5171.66     5065.05     44.75 o 
   2   4   2     2110.90     2002.19     37.65 o 
   3   4   2     6468.62     6571.90     73.20 o 
   4   4   2      688.96      703.93     18.89 o 
   5   4   2     2467.14     2462.35     38.81 o 
   6   4   2      117.39      115.39     12.45 o 
   7   4   2     2322.61     2278.79     53.35 o 
   8   4   2     1555.79     1518.22     61.23 o 
  -8   5   2      129.33      119.93     19.29 o 
  -7   5   2     4586.28     4629.63     87.31 o 
  -6   5   2      236.95      242.12     16.47 o 
  -5   5   2     6729.74     6872.76    117.47 o 
  -4   5   2     1632.43     1671.34     39.18 o 
  -3   5   2    13002.20    12914.45    143.10 o 
  -2   5   2     1230.17     1193.43     27.62 o 
  -1   5   2     4582.89     4518.48     52.48 o 
   0   5   2     1464.97     1428.87     21.14 o 
   1   5   2       21.61       25.54      4.10 o 
   2   5   2     6248.80     6216.68     72.47 o 
   3   5   2     4060.33     4149.27     62.77 o 
   4   5   2     3930.43     4018.15     54.29 o 
   5   5   2     2724.90     2736.21     60.40 o 
   6   5   2     2329.26     2343.73     58.95 o 
   7   5   2     2396.81     2422.05     63.68 o 
  -8   6   2     1289.62     1205.59     75.37 o 
  -7   6   2      476.12      454.47     42.65 o 
  -6   6   2     3388.20     3569.13     65.06 o 
  -5   6   2      685.49      693.19     25.92 o 
  -4   6   2     1774.67     1782.26     39.89 o 
  -3   6   2     1818.82     1817.56     40.66 o 
  -2   6   2      576.18      572.44     20.86 o 
  -1   6   2      213.67      187.63     12.41 o 
   0   6   2      325.70      300.66     17.70 o 
   1   6   2     2881.21     2906.42     52.47 o 
   2   6   2     1514.89     1506.57     39.34 o 
   3   6   2     1976.24     1945.82     55.45 o 
   4   6   2     3149.25     3101.54     83.03 o 
   5   6   2     1667.82     1673.23     54.48 o 
   6   6   2     1323.93     1329.04     51.17 o 
   7   6   2      167.41      182.32     21.34 o 
  -7   7   2     2288.20     2158.26     78.58 o 
  -6   7   2     1876.45     1959.30     87.59 o 
  -5   7   2     1580.86     1531.73     44.72 o 
  -4   7   2     7219.07     7176.00     95.55 o 
  -3   7   2      387.13      406.39     22.02 o 
  -2   7   2     8211.62     8432.46    108.55 o 
  -1   7   2       10.95       15.38     13.67 o 
   0   7   2    10924.40    11011.50    107.96 o 
   1   7   2      536.25      556.87     25.91 o 
   2   7   2     2202.29     2186.22     70.07 o 
   3   7   2     4310.13     4399.37     65.09 o 
   4   7   2      397.61      386.66     23.88 o 
   5   7   2     5725.94     5718.21    105.51 o 
   6   7   2      280.66      250.09     24.08 o 
  -7   8   2     1811.24     1921.76     67.07 o 
  -6   8   2       35.65       73.75     19.97 o 
  -5   8   2     3494.44     3543.76     82.70 o 
  -4   8   2      291.05      281.08     21.59 o 
  -3   8   2     3969.00     3997.71     74.52 o 
  -2   8   2     1912.91     1848.85     50.49 o 
  -1   8   2      721.39      758.76     35.03 o 
   0   8   2     1862.15     1910.89     48.49 o 
   1   8   2       11.31        5.02      9.87 o 
   2   8   2     1983.13     2027.18     46.72 o 
   3   8   2     1394.12     1403.36     39.80 o 
   4   8   2     4535.07     4489.69     94.78 o 
   5   8   2     1277.81     1278.44     53.67 o 
  -6   9   2      817.55      767.32     52.18 o 
  -5   9   2       58.22       67.78     19.68 o 
  -4   9   2     1018.00     1050.50     42.14 o 
  -3   9   2     1129.82     1107.80     42.53 o 
  -2   9   2     1173.10     1149.55     42.93 o 
  -1   9   2     2144.21     2226.22     77.20 o 
   0   9   2        7.59      -11.87     28.58 o 
   1   9   2     2466.31     2513.21     54.34 o 
   2   9   2       33.88       14.12      9.50 o 
   3   9   2     1903.22     1951.16     56.04 o 
   4   9   2      742.34      781.73     43.29 o 
  -4  10   2     2898.77     2851.09     84.22 o 
  -3  10   2      351.27      282.30     24.48 o 
  -2  10   2     4880.42     4982.99     93.95 o 
  -1  10   2        5.43        6.08     10.88 o 
   0  10   2     2692.42     2569.31     77.95 o 
   1  10   2      144.56      128.76     19.46 o 
   2  10   2      288.18      281.16     26.70 o 
  -2 -11   3       65.28       39.46     17.00 o 
  -1 -11   3     3380.44     3389.29    106.72 o 
   0 -11   3      216.65      181.28     25.73 o 
   1 -11   3     1955.46     1970.44     76.07 o 
   2 -11   3     1415.49     1423.87     57.01 o 
   3 -11   3      628.19      631.32     38.75 o 
  -4 -10   3     2674.18     2675.09    109.97 o 
  -3 -10   3      113.68      112.34     20.70 o 
  -2 -10   3     2811.85     2988.58     87.59 o 
  -1 -10   3      322.19      355.55     32.05 o 
   0 -10   3      629.65      598.44     40.37 o 
   1 -10   3      171.45      150.50     22.04 o 
   2 -10   3        6.90        5.44     12.15 o 
   3 -10   3      728.11      708.57     43.17 o 
   4 -10   3      379.68      361.13     28.37 o 
   5 -10   3     1597.87     1613.73     58.70 o 
  -5  -9   3     2471.94     2502.51    102.49 o 
  -4  -9   3       60.84       72.05     16.82 o 
  -3  -9   3     5231.80     5259.34    109.42 o 
  -2  -9   3     1458.34     1517.88     59.23 o 
  -1  -9   3     1791.22     1802.19     83.11 o 
   0  -9   3     3220.47     3140.76     83.61 o 
   1  -9   3      365.20      345.75     20.37 o 
   2  -9   3     2828.87     2944.21     54.06 o 
   3  -9   3      715.62      682.09     27.13 o 
   4  -9   3     4623.97     4698.70     71.89 o 
   5  -9   3     1150.43     1160.31     37.31 o 
   6  -9   3     1511.07     1481.87     53.87 o 
  -6  -8   3      927.25      959.98     51.83 o 
  -5  -8   3     1401.56     1460.49     58.08 o 
  -4  -8   3       15.66       13.49      8.94 o 
  -3  -8   3     7429.79     7576.24     91.29 o 
  -2  -8   3        2.41        3.40      7.42 o 
  -1  -8   3     7905.60     8086.02    126.36 o 
   0  -8   3     1211.65     1202.05     32.97 o 
   1  -8   3     7109.12     7283.13    168.32 o 
   2  -8   3     5262.06     5353.29     67.72 o 
   3  -8   3      446.89      420.56     20.53 o 
   4  -8   3     2138.81     2156.78     39.06 o 
   5  -8   3       44.60       24.16      6.78 o 
   6  -8   3     2941.76     2939.17     57.68 o 
   7  -8   3      582.01      515.25     38.67 o 
  -7  -7   3      715.31      699.84     40.43 o 
  -6  -7   3     1466.21     1384.91     43.22 o 
  -5  -7   3       14.73        4.34      8.82 o 
  -4  -7   3     7157.40     7186.43     90.98 o 
  -3  -7   3      129.79      124.50     12.85 o 
  -2  -7   3     6735.27     6848.49     77.05 o 
  -1  -7   3       23.92       34.50      8.17 o 
   0  -7   3     5659.70     5873.73     93.99 o 
   1  -7   3     1737.30     1738.96     37.50 o 
   2  -7   3      199.01      194.78     11.68 o 
   3  -7   3     2767.04     2803.35     38.77 o 
   4  -7   3      512.86      497.52     18.25 o 
   5  -7   3     3348.23     3461.80     49.26 o 
   6  -7   3      948.25      905.61     28.62 o 
   7  -7   3     3051.13     2967.75     66.23 o 
  -8  -6   3      469.43      459.96     31.44 o 
  -7  -6   3     3845.61     3928.06     82.23 o 
  -6  -6   3      286.16      267.47     17.01 o 
  -5  -6   3     5887.12     6062.76     63.92 o 
  -4  -6   3     1786.48     1795.55     36.51 o 
  -3  -6   3     3635.16     3515.55     50.44 o 
  -2  -6   3     2921.46     2866.41     33.32 o 
  -1  -6   3     1894.05     1866.01     29.21 o 
   0  -6   3     3559.92     3711.53     56.27 o 
   1  -6   3      227.95      234.60      7.82 o 
   2  -6   3     6584.98     6389.75     71.52 o 
   3  -6   3     1902.96     1920.18     29.83 o 
   4  -6   3     5807.56     5828.43     64.31 o 
   5  -6   3     1941.35     1938.00     34.97 o 
   6  -6   3      390.25      368.24     17.77 o 
   7  -6   3     3067.87     3098.81     65.73 o 
   8  -6   3      151.16       89.06     22.97 o 
  -8  -5   3     1229.83     1164.58     47.03 o 
  -7  -5   3      356.92      335.38     27.43 o 
  -6  -5   3     2745.67     2789.41     48.51 o 
  -5  -5   3      850.39      851.10     23.77 o 
  -4  -5   3       83.11       87.80      7.39 o 
  -3  -5   3     8985.84     9291.97     74.06 o 
  -2  -5   3      257.71      240.14      8.41 o 
  -1  -5   3    19960.19    19553.86    133.87 o 
   0  -5   3      101.15       93.34      5.53 o 
   1  -5   3    10325.62    10153.11     75.71 o 
   2  -5   3       40.66       51.87      4.27 o 
   3  -5   3     2674.49     2656.79     36.60 o 
   4  -5   3     1396.11     1438.15     22.07 o 
   5  -5   3      532.99      512.03     18.22 o 
   6  -5   3     4198.71     4193.92     59.98 o 
   7  -5   3      616.08      563.69     36.48 o 
   8  -5   3     2667.39     2757.39     84.64 o 
  -9  -4   3     2877.11     2862.62     83.86 o 
  -8  -4   3     1109.98     1064.69     41.77 o 
  -7  -4   3     2649.56     2695.29     56.18 o 
  -6  -4   3     3367.34     3529.34     50.21 o 
  -5  -4   3      150.79      146.61      9.59 o 
  -4  -4   3    18897.59    18514.21    148.90 o 
  -3  -4   3      697.03      698.58     14.08 o 
  -2  -4   3    25794.35    24565.32    228.01 o 
  -1  -4   3    11561.14    11784.36     82.65 o 
   0  -4   3     7842.28     8060.64    136.72 o 
   1  -4   3     5302.88     5114.25     43.88 o 
   2  -4   3      102.91       75.03      4.08 o 
   3  -4   3    11595.22    11441.39     54.81 o 
   4  -4   3      579.75      588.89     14.71 o 
   5  -4   3     7732.13     7819.24    107.17 o 
   6  -4   3     2338.91     2367.74     62.43 o 
   7  -4   3     3017.41     3007.61     67.20 o 
   8  -4   3     2918.96     2737.38     82.35 o 
  -9  -3   3     3196.11     3182.62     81.94 o 
  -8  -3   3     1043.11     1019.51     43.75 o 
  -7  -3   3     3021.78     2998.97     67.95 o 
  -6  -3   3      129.71      143.83     12.25 o 
  -5  -3   3     1241.08     1321.06     32.34 o 
  -4  -3   3      479.76      467.42     15.39 o 
  -3  -3   3     3569.85     3707.29     36.11 o 
  -2  -3   3     3333.17     3225.91     28.93 o 
  -1  -3   3      419.10      489.67      8.35 o 
   0  -3   3     6822.83     6684.57     51.54 o 
   1  -3   3       43.89       51.76      3.86 o 
   2  -3   3     7359.47     7473.74     73.98 o 
   3  -3   3      546.80      594.51     11.08 o 
   4  -3   3     1511.28     1503.23     23.76 o 
   5  -3   3      307.31      328.58     13.43 o 
   6  -3   3      563.38      526.63     27.86 o 
   7  -3   3     1919.86     1983.14     54.25 o 
   8  -3   3      811.61      730.99     36.20 o 
   9  -3   3     1947.76     1818.39     72.65 o 
  -9  -2   3     1649.80     1709.72     60.08 o 
  -8  -2   3     6227.27     6360.97    105.77 o 
  -7  -2   3       53.54       41.93     12.37 o 
  -6  -2   3     3702.32     3851.91     66.71 o 
  -5  -2   3      218.86      216.53     11.45 o 
  -4  -2   3     2740.63     2741.90     34.33 o 
  -3  -2   3    14650.16    14249.57     69.29 o 
  -2  -2   3    16989.55    16266.35    100.60 o 
  -1  -2   3    18453.42    17765.65    187.75 o 
   0  -2   3     2660.94     2996.15     40.56 o 
   1  -2   3    20364.04    20144.70    130.65 o 
   2  -2   3       14.54       21.12      2.23 o 
   3  -2   3     6281.79     6396.32     74.87 o 
   4  -2   3     3126.66     3150.87     35.34 o 
   5  -2   3      652.99      654.92     17.52 o 
   6  -2   3     7505.49     7498.39     73.79 o 
   7  -2   3        0.43       -0.22      7.75 o 
   8  -2   3     7582.52     7570.29    112.95 o 
   9  -2   3      180.52      185.89     25.32 o 
  -9  -1   3     3157.33     3242.93     81.47 o 
  -8  -1   3     1950.72     1977.08     59.11 o 
  -7  -1   3     3703.14     3778.25     74.77 o 
  -6  -1   3     3670.99     3661.93     51.39 o 
  -5  -1   3      931.90      929.21     19.82 o 
  -4  -1   3    14125.95    14038.31     75.65 o 
  -3  -1   3     3874.41     4021.94     36.21 o 
  -2  -1   3     3119.46     2991.23     23.77 o 
  -1  -1   3     6668.74     6936.02     62.02 o 
   0  -1   3     8180.92     8011.69     62.80 o 
   1  -1   3     9337.85     9613.54     94.11 o 
   2  -1   3     2031.00     1976.40     22.11 o 
   3  -1   3    23270.35    22766.10    238.83 o 
   4  -1   3      143.89      160.80      7.31 o 
   5  -1   3     3608.31     3514.31     52.60 o 
   6  -1   3      861.51      898.57     26.06 o 
   7  -1   3     2317.93     2332.94     44.45 o 
   8  -1   3     1940.38     2010.09     58.31 o 
   9  -1   3      409.60      442.69     37.93 o 
  -9   0   3     1429.12     1371.57     59.48 o 
  -8   0   3     2327.67     2379.27     64.56 o 
  -7   0   3     3282.02     3252.91     69.45 o 
  -6   0   3     3302.00     3287.70     49.75 o 
  -5   0   3     2114.85     2096.69     33.72 o 
  -4   0   3     3381.93     3548.39     41.19 o 
  -3   0   3       64.89       81.84      7.26 o 
  -2   0   3    31985.87    29152.75    129.47 o 
  -1   0   3     4316.45     4338.99     37.32 o 
   0   0   3    17663.76    16836.71    279.32 o 
   1   0   3     9404.75     9552.73     71.10 o 
   2   0   3    16909.21    16462.64    135.69 o 
   3   0   3      682.68      734.14     15.75 o 
   4   0   3     8245.12     8568.74     75.58 o 
   5   0   3      322.93      342.16     16.79 o 
   6   0   3      438.81      394.94     16.55 o 
   7   0   3     2890.52     2997.99     47.79 o 
   8   0   3       63.37       45.79     17.48 o 
   9   0   3     3404.44     3338.88    100.15 o 
  -9   1   3      173.07      175.30     22.78 o 
  -8   1   3     3965.31     3964.14     92.31 o 
  -7   1   3       28.82       32.99     11.31 o 
  -6   1   3     3407.36     3412.03     62.72 o 
  -5   1   3     1711.96     1763.44     34.45 o 
  -4   1   3     3468.11     3356.29     43.79 o 
  -3   1   3    16989.65    16070.59    103.47 o 
  -2   1   3     7280.60     7350.93     84.90 o 
  -1   1   3    14380.55    13677.28     84.17 o 
   0   1   3       73.81       73.11      4.70 o 
   1   1   3     3122.65     3085.43     28.41 o 
   2   1   3      799.59      909.98     11.50 o 
   3   1   3     3860.30     3669.09     28.71 o 
   4   1   3     3743.20     3652.23     35.07 o 
   5   1   3      789.47      832.77     18.89 o 
   6   1   3     6209.73     6440.27     64.68 o 
   7   1   3      195.04      178.56     14.24 o 
   8   1   3     5016.59     5223.27    234.38 o 
   9   1   3       22.60       13.42     13.87 o 
  -9   2   3     1843.13     1950.54     69.86 o 
  -8   2   3      450.27      427.60     27.56 o 
  -7   2   3     5610.50     5659.84     88.39 o 
  -6   2   3     1629.78     1557.17     37.84 o 
  -5   2   3     5240.35     5363.78     68.61 o 
  -4   2   3     3651.81     3793.49     36.40 o 
  -3   2   3     7745.04     7877.11     70.21 o 
  -2   2   3     4043.83     3688.23     29.36 o 
  -1   2   3       27.97       28.38      4.55 o 
   0   2   3    10553.71    10400.78    119.52 o 
   1   2   3     2136.72     2046.43     26.29 o 
   2   2   3     4367.88     4372.99     65.69 o 
   3   2   3     8167.19     8150.53     49.65 o 
   4   2   3     2994.25     2968.28     27.67 o 
   5   2   3     6148.64     6025.56     58.32 o 
   6   2   3        9.76       16.43      6.70 o 
   7   2   3     2965.51     2995.53     56.16 o 
   8   2   3      878.93      828.77     40.69 o 
  -9   3   3     2447.96     2427.16     81.23 o 
  -8   3   3     3306.92     3413.44     75.33 o 
  -7   3   3     6950.74     6982.81    117.38 o 
  -6   3   3      735.03      693.07     26.13 o 
  -5   3   3     2916.13     2783.99     62.65 o 
  -4   3   3     1109.46     1078.28     24.70 o 
  -3   3   3     8707.02     8503.16     64.57 o 
  -2   3   3     8136.27     7868.03     75.51 o 
  -1   3   3     3563.31     3469.17     40.79 o 
   0   3   3    27683.06    26435.71    240.20 o 
   1   3   3     1514.00     1423.17     30.51 o 
   2   3   3    15096.80    14453.22    207.01 o 
   3   3   3      568.01      598.39     18.36 o 
   4   3   3     5413.85     5533.79     63.10 o 
   5   3   3     1653.64     1620.32     45.14 o 
   6   3   3      237.03      224.33     14.99 o 
   7   3   3     4342.72     4400.86     66.27 o 
   8   3   3       43.91       53.78     13.44 o 
  -9   4   3      142.12       62.64     26.83 o 
  -8   4   3     2554.62     2612.75     76.88 o 
  -7   4   3       91.09      108.49     12.96 o 
  -6   4   3     1621.57     1705.58     46.31 o 
  -5   4   3       30.30       23.82      6.86 o 
  -4   4   3      555.40      560.96     22.54 o 
  -3   4   3     2984.03     2968.84     46.76 o 
  -2   4   3      335.58      293.28     11.89 o 
  -1   4   3     3805.09     3732.66     46.54 o 
   0   4   3       89.67      110.40      9.27 o 
   1   4   3     4069.02     4052.40     53.38 o 
   2   4   3       15.90       19.90      4.03 o 
   3   4   3     4758.20     4784.86     72.74 o 
   4   4   3     2581.73     2604.31     58.22 o 
   5   4   3     1567.81     1594.59     42.88 o 
   6   4   3     1147.89     1163.90     40.62 o 
   7   4   3      249.60      234.05     20.87 o 
   8   4   3     1940.58     1809.24     80.18 o 
  -8   5   3      204.35      198.34     24.69 o 
  -7   5   3     7640.81     7874.60    110.92 o 
  -6   5   3      837.21      894.61     41.87 o 
  -5   5   3     5349.48     5517.77    104.39 o 
  -4   5   3     1891.97     1918.41     58.36 o 
  -3   5   3     1375.18     1390.07     26.13 o 
  -2   5   3     6244.19     6369.89     51.98 o 
  -1   5   3       17.29       20.54      5.51 o 
   0   5   3    11230.46    11304.54    158.52 o 
   1   5   3     3840.39     3730.58     72.12 o 
   2   5   3     6632.39     6637.65     77.06 o 
   3   5   3     9417.54     9432.05     94.74 o 
   4   5   3     6258.18     6426.02    108.49 o 
   5   5   3     3213.40     3211.43     85.32 o 
   6   5   3      141.64      153.93     16.97 o 
   7   5   3     2784.92     2754.77     69.51 o 
  -8   6   3      756.20      670.00     54.20 o 
  -7   6   3     2784.10     2883.07    109.22 o 
  -6   6   3      873.86      844.76     33.12 o 
  -5   6   3     3084.58     3118.53     62.02 o 
  -4   6   3       78.66       93.74     12.33 o 
  -3   6   3     4465.48     4445.47     61.22 o 
  -2   6   3     1853.16     1750.45     39.23 o 
  -1   6   3     3050.45     3130.56     49.08 o 
   0   6   3     5315.47     5305.51     71.51 o 
   1   6   3     1386.60     1370.84     37.52 o 
   2   6   3     4890.21     4853.55     71.84 o 
   3   6   3       19.04       10.41      8.38 o 
   4   6   3     2629.39     2723.33     84.24 o 
   5   6   3      648.78      638.93     35.52 o 
   6   6   3      459.58      471.31     32.09 o 
  -7   7   3       42.08       60.97     15.07 o 
  -6   7   3     3570.03     3666.82    121.57 o 
  -5   7   3      263.85      285.87     20.59 o 
  -4   7   3     4184.40     4228.37     84.69 o 
  -3   7   3     1159.41     1194.32     34.03 o 
  -2   7   3     1558.43     1495.74     47.93 o 
  -1   7   3     2117.43     2163.87     56.28 o 
   0   7   3       50.37       48.60     10.38 o 
   1   7   3     5226.20     5200.44     77.89 o 
   2   7   3      426.48      370.61     22.84 o 
   3   7   3     3766.21     3823.34     80.53 o 
   4   7   3     1523.34     1474.66     53.26 o 
   5   7   3     2209.28     2153.13     67.00 o 
   6   7   3     1066.72      980.25     47.93 o 
  -6   8   3     1156.49     1101.64     60.00 o 
  -5   8   3     1385.36     1300.88     52.14 o 
  -4   8   3     1003.23      952.92     38.82 o 
  -3   8   3      285.38      295.11     25.45 o 
  -2   8   3     1485.54     1543.19     47.51 o 
  -1   8   3      881.95      973.17     41.02 o 
   0   8   3     3880.62     3893.31     70.77 o 
   1   8   3     2784.65     2862.56     74.36 o 
   2   8   3     2323.89     2378.66     57.96 o 
   3   8   3     1832.84     1928.46     49.98 o 
   4   8   3     1952.08     1843.34     62.85 o 
   5   8   3     1867.37     1792.79     90.26 o 
  -5   9   3     1141.11     1215.55     53.28 o 
  -4   9   3      116.32      117.69     16.97 o 
  -3   9   3     3568.62     3718.53     78.92 o 
  -2   9   3       18.09       24.98     10.76 o 
  -1   9   3     3034.67     3042.09     91.90 o 
   0   9   3     1058.28     1126.86     46.68 o 
   1   9   3     1103.15     1059.05     40.86 o 
   2   9   3     1893.72     1859.11     48.87 o 
   3   9   3      162.80      173.10     21.74 o 
   4   9   3     2959.25     2841.13     82.57 o 
  -4  10   3     3203.18     3248.20     79.54 o 
  -3  10   3      700.97      690.55     45.30 o 
  -2  10   3     1441.70     1390.70     51.57 o 
  -1  10   3     1287.04     1358.11     89.28 o 
   0  10   3       40.18       56.94     19.38 o 
   1  10   3     2078.23     1956.32     66.47 o 
   2  10   3     1144.32     1163.94     45.94 o 
  -2 -11   4      632.67      551.04     41.15 o 
  -1 -11   4      866.34      841.91     49.89 o 
   0 -11   4     2214.94     2086.08     77.75 o 
   1 -11   4      235.70      238.25     24.63 o 
   2 -11   4     1698.23     1685.38     61.31 o 
   3 -11   4       22.89       19.86     10.57 o 
  -4 -10   4     2169.84     2051.03     73.99 o 
  -3 -10   4     1519.84     1435.31     61.83 o 
  -2 -10   4      812.00      857.69     47.40 o 
  -1 -10   4     1326.45     1371.79     59.67 o 
   0 -10   4      976.05      856.52     80.56 o 
   1 -10   4     1776.40     1794.84     67.87 o 
   2 -10   4     2791.17     2763.13     68.90 o 
   3 -10   4     1440.06     1382.55     45.01 o 
   4 -10   4     3223.16     3259.62     70.23 o 
   5 -10   4      323.72      320.74     23.51 o 
  -6  -9   4     1149.33     1093.86     70.61 o 
  -5  -9   4      517.85      555.58     49.67 o 
  -4  -9   4     2471.38     2413.57     75.55 o 
  -3  -9   4      129.41      136.72     19.91 o 
  -2  -9   4     2786.61     2863.16    106.41 o 
  -1  -9   4     1589.26     1462.79     57.59 o 
   0  -9   4     3264.65     3277.86     84.87 o 
   1  -9   4     3526.72     3553.27     74.42 o 
   2  -9   4     2696.52     2723.81     57.62 o 
   3  -9   4     3507.13     3564.30     76.87 o 
   4  -9   4      425.96      443.52     23.27 o 
   5  -9   4     1450.73     1438.52     45.48 o 
   6  -9   4       13.52       12.97      7.78 o 
  -6  -8   4       68.01       68.52     13.45 o 
  -5  -8   4     2987.54     2961.26     71.45 o 
  -4  -8   4     1124.26     1133.28     40.64 o 
  -3  -8   4     4931.24     5029.71     80.84 o 
  -2  -8   4     2498.87     2450.76     83.96 o 
  -1  -8   4      857.66      868.67     42.19 o 
   0  -8   4      898.48      966.68     30.65 o 
   1  -8   4        6.70        4.95      9.04 o 
   2  -8   4     3018.68     3127.05     51.17 o 
   3  -8   4     1559.42     1512.02     33.32 o 
   4  -8   4     2818.64     2823.51     44.70 o 
   5  -8   4     1286.00     1241.13     31.25 o 
   6  -8   4      341.56      304.05     17.86 o 
   7  -8   4     1511.94     1574.86     55.60 o 
  -7  -7   4       72.42       64.22     13.49 o 
  -6  -7   4     4209.75     4189.05     91.38 o 
  -5  -7   4      336.79      337.85     20.76 o 
  -4  -7   4     4842.39     4861.58     82.01 o 
  -3  -7   4      906.76      960.98     28.14 o 
  -2  -7   4     2983.32     3052.34     49.81 o 
  -1  -7   4      262.95      267.09     12.11 o 
   0  -7   4       86.38       98.33     13.34 o 
   1  -7   4     3138.78     3180.94     52.89 o 
   2  -7   4     3148.26     3164.63     49.18 o 
   3  -7   4     4354.93     4334.65     52.67 o 
   4  -7   4     2673.06     2697.75     41.31 o 
   5  -7   4     3549.80     3556.34     49.94 o 
   6  -7   4     2347.57     2359.64     46.11 o 
   7  -7   4      416.74      429.57     34.82 o 
  -8  -6   4      601.88      624.17     39.67 o 
  -7  -6   4     2933.90     2984.22     63.52 o 
  -6  -6   4     3839.05     3884.77     71.38 o 
  -5  -6   4     1439.82     1440.34     44.22 o 
  -4  -6   4    11775.07    11620.67    134.73 o 
  -3  -6   4      149.27      151.93     11.51 o 
  -2  -6   4    10353.44    10556.28    123.21 o 
  -1  -6   4     2894.02     2940.09     33.23 o 
   0  -6   4     8761.88     8820.56    113.54 o 
   1  -6   4     7561.22     7570.36    120.78 o 
   2  -6   4      813.27      802.28     20.10 o 
   3  -6   4     9458.33     9517.79    114.01 o 
   4  -6   4      142.45      126.58     10.01 o 
   5  -6   4     6741.99     6777.39     85.95 o 
   6  -6   4     1134.79     1149.19     34.47 o 
   7  -6   4     2008.60     1947.48     59.21 o 
   8  -6   4     1906.25     1860.50     72.34 o 
  -8  -5   4       85.16       73.67     16.07 o 
  -7  -5   4     1401.07     1400.02     45.84 o 
  -6  -5   4      193.04      187.08     14.39 o 
  -5  -5   4     5968.84     6233.16     81.11 o 
  -4  -5   4     1393.67     1442.09     22.95 o 
  -3  -5   4     6384.04     6293.63     44.54 o 
  -2  -5   4      463.09      442.41     11.98 o 
  -1  -5   4      567.06      605.81     14.13 o 
   0  -5   4     2338.11     2454.18     29.57 o 
   1  -5   4       20.29       22.33      5.06 o 
   2  -5   4     2890.86     2985.80     33.62 o 
   3  -5   4      579.93      555.14     12.82 o 
   4  -5   4     4268.65     4442.61     52.85 o 
   5  -5   4      972.05     1077.62     22.98 o 
   6  -5   4     1648.50     1613.01     49.63 o 
   7  -5   4      408.32      419.42     32.56 o 
   8  -5   4      914.70      850.16     48.61 o 
  -9  -4   4      756.76      761.06     43.85 o 
  -8  -4   4     2717.64     2779.81     66.47 o 
  -7  -4   4        1.18       -5.79     11.11 o 
  -6  -4   4     4862.71     4905.56     67.68 o 
  -5  -4   4      868.23      848.45     26.65 o 
  -4  -4   4     2911.44     2872.51     39.08 o 
  -3  -4   4     2201.90     2271.53     29.57 o 
  -2  -4   4     8440.21     8145.48     52.89 o 
  -1  -4   4     8868.69     8881.48     73.28 o 
   0  -4   4     1371.98     1428.36     24.42 o 
   1  -4   4    11478.34    11335.42    136.33 o 
   2  -4   4       76.90       58.06      5.25 o 
   3  -4   4    10215.12    10206.73     55.57 o 
   4  -4   4     2461.70     2487.03     28.56 o 
   5  -4   4     7266.66     7388.37     75.55 o 
   6  -4   4     3209.49     3203.03     58.57 o 
   7  -4   4      320.11      297.94     26.17 o 
   8  -4   4     1414.04     1347.08     68.18 o 
  -9  -3   4     2302.14     2259.47     69.25 o 
  -8  -3   4      255.02      248.29     22.94 o 
  -7  -3   4     1982.28     2019.67     56.11 o 
  -6  -3   4     2765.76     2889.42     50.64 o 
  -5  -3   4       22.80       28.92      8.10 o 
  -4  -3   4    13451.01    13173.09    134.01 o 
  -3  -3   4     1286.49     1377.72     27.15 o 
  -2  -3   4    22800.31    21432.87    124.02 o 
  -1  -3   4       19.07       29.67      3.54 o 
   0  -3   4     3156.29     3015.42     22.43 o 
   1  -3   4     1678.09     1557.42     19.37 o 
   2  -3   4      263.25      236.86     11.44 o 
   3  -3   4     7419.82     7400.94     44.00 o 
   4  -3   4       83.41       95.04      7.35 o 
   5  -3   4     5518.13     5506.22     64.60 o 
   6  -3   4     1829.29     1848.53     56.72 o 
   7  -3   4     5232.88     5199.11     79.09 o 
   8  -3   4     1280.82     1240.44     47.45 o 
  -9  -2   4      218.05      222.10     23.01 o 
  -8  -2   4      766.15      789.02     38.40 o 
  -7  -2   4     5589.45     5758.20     93.34 o 
  -6  -2   4      212.10      220.46     15.21 o 
  -5  -2   4    13559.47    13467.64    152.85 o 
  -4  -2   4      406.76      397.47     17.21 o 
  -3  -2   4    25164.58    24051.51    138.74 o 
  -2  -2   4       85.64      109.11      6.55 o 
  -1  -2   4    11859.11    11510.36    113.11 o 
   0  -2   4      154.48      164.12      7.28 o 
   1  -2   4       96.64       85.95      4.52 o 
   2  -2   4    13836.52    13699.27    165.98 o 
   3  -2   4     4321.53     4526.63     43.91 o 
   4  -2   4     9482.97     9600.19    109.24 o 
   5  -2   4     1174.41     1270.07     30.17 o 
   6  -2   4     6397.63     6312.98     87.95 o 
   7  -2   4     2509.01     2484.24     54.18 o 
   8  -2   4     2822.12     2741.08     69.86 o 
   9  -2   4     1455.05     1411.21     65.60 o 
  -9  -1   4      505.88      475.93     31.99 o 
  -8  -1   4     4207.46     4384.06     87.66 o 
  -7  -1   4      203.75      200.52     19.43 o 
  -6  -1   4     3082.89     3114.08     50.74 o 
  -5  -1   4     1713.64     1798.64     41.09 o 
  -4  -1   4     2732.67     2591.03     28.42 o 
  -3  -1   4     7104.42     6695.48     40.92 o 
  -2  -1   4     2186.74     2207.84     26.33 o 
  -1  -1   4     4463.71     4559.03     38.55 o 
   0  -1   4      423.60      476.32     13.28 o 
   1  -1   4    11192.37    10862.60    137.99 o 
   2  -1   4      720.01      748.67     10.54 o 
   3  -1   4     5695.31     5570.61     66.15 o 
   4  -1   4     1955.45     1979.02     34.36 o 
   5  -1   4     2147.83     2137.95     39.83 o 
   6  -1   4     1713.67     1864.57     40.49 o 
   7  -1   4        8.43        8.77      8.36 o 
   8  -1   4     2021.24     2050.40     59.91 o 
   9  -1   4       37.56       37.10     15.30 o 
  -9   0   4     2193.63     2265.49     76.67 o 
  -8   0   4     1079.81     1078.40     44.11 o 
  -7   0   4      946.15      959.84     38.94 o 
  -6   0   4      115.20      123.83     10.67 o 
  -5   0   4     2106.22     2035.97     35.57 o 
  -4   0   4     7120.44     7001.48     60.62 o 
  -3   0   4      719.15      656.96     17.64 o 
  -2   0   4     3153.61     3113.91     40.45 o 
  -1   0   4     2215.29     2417.62     33.17 o 
   0   0   4    32514.33    28171.32    580.56 o 
   1   0   4     1331.98     1542.99     17.02 o 
   2   0   4     6496.48     6469.52     63.27 o 
   3   0   4     5787.78     5908.01     51.18 o 
   4   0   4     1553.92     1559.30     29.08 o 
   5   0   4     8438.57     8347.62     91.96 o 
   6   0   4       52.19       47.50      7.17 o 
   7   0   4     7288.29     7357.34     81.34 o 
   8   0   4      105.92      108.16     20.93 o 
  -9   1   4      661.52      636.66     41.04 o 
  -8   1   4     1502.08     1552.24     58.88 o 
  -7   1   4     4238.24     4300.82     77.69 o 
  -6   1   4     1082.89     1066.18     30.20 o 
  -5   1   4    14576.78    14065.85    100.95 o 
  -4   1   4     4258.87     4281.24     51.88 o 
  -3   1   4    24325.02    23354.46     76.84 o 
  -2   1   4      228.44      245.73      6.88 o 
  -1   1   4    14242.04    13524.98    138.65 o 
   0   1   4    11022.15    10968.51     56.08 o 
   1   1   4      164.87      343.91     96.81 o 
   2   1   4    16061.59    16032.29    128.70 o 
   3   1   4     1688.20     1607.82     22.84 o 
   4   1   4    14652.69    14791.24    134.55 o 
   5   1   4     2689.91     2652.31     39.62 o 
   6   1   4     7276.92     7228.63     70.55 o 
   7   1   4     5095.65     5130.11     73.60 o 
   8   1   4      551.65      567.86     35.62 o 
  -9   2   4      336.34      302.04     28.79 o 
  -8   2   4     2328.63     2288.70     61.98 o 
  -7   2   4      160.97      173.95     17.88 o 
  -6   2   4     1461.13     1418.10     54.28 o 
  -5   2   4      713.37      724.83     24.45 o 
  -4   2   4     3685.39     3622.91     33.60 o 
  -3   2   4     6939.51     6837.11     76.43 o 
  -2   2   4     7867.01     7777.29     56.10 o 
  -1   2   4     5070.36     4749.68     46.24 o 
   0   2   4       86.45       91.48      5.02 o 
   1   2   4     3769.13     3716.14     33.99 o 
   2   2   4      335.76      389.29     12.05 o 
   3   2   4     2836.06     2931.81     37.47 o 
   4   2   4      749.44      724.41     20.64 o 
   5   2   4     1188.07     1200.22     34.00 o 
   6   2   4     3220.49     3291.07     67.10 o 
   7   2   4       23.96        3.12      9.26 o 
   8   2   4     2850.21     2726.51     79.13 o 
  -9   3   4     2297.47     2271.56     66.98 o 
  -8   3   4      258.73      233.47     24.76 o 
  -7   3   4     2553.96     2549.40     61.81 o 
  -6   3   4      516.70      542.32     27.70 o 
  -5   3   4      828.29      848.72     28.87 o 
  -4   3   4     7422.18     7230.74    132.25 o 
  -3   3   4     2481.75     2498.75     38.14 o 
  -2   3   4    24070.21    22930.82    200.29 o 
  -1   3   4     3868.32     3831.68     38.81 o 
   0   3   4    19198.63    18926.26    178.87 o 
   1   3   4      526.08      516.49     18.49 o 
   2   3   4     5157.29     5104.10     80.97 o 
   3   3   4     3451.89     3470.15     49.96 o 
   4   3   4     2372.92     2396.81     41.43 o 
   5   3   4     3962.74     4020.41     68.44 o 
   6   3   4        0.32       11.24      9.09 o 
   7   3   4     7828.40     7720.64    108.42 o 
   8   3   4      180.34      171.27     26.83 o 
  -9   4   4       93.31       94.39     19.79 o 
  -8   4   4     1678.20     1682.91     55.03 o 
  -7   4   4     2261.56     2262.84     59.59 o 
  -6   4   4      597.24      638.00     28.91 o 
  -5   4   4     2116.02     2202.80     58.51 o 
  -4   4   4        0.41        6.06      6.06 o 
  -3   4   4     6992.29     7198.91    183.05 o 
  -2   4   4       97.15       73.54      8.35 o 
  -1   4   4     6422.02     6587.16     65.34 o 
   0   4   4     5402.60     5489.13     59.35 o 
   1   4   4     3307.06     3191.13     49.34 o 
   2   4   4     8321.24     8436.17    139.84 o 
   3   4   4       25.80       23.42      7.37 o 
   4   4   4     4988.17     5048.61     94.17 o 
   5   4   4      469.94      504.21     27.29 o 
   6   4   4     2431.16     2393.31     59.56 o 
   7   4   4     1310.21     1271.58     52.83 o 
  -8   5   4     2364.44     2317.45     65.48 o 
  -7   5   4     1039.85     1023.97     41.76 o 
  -6   5   4     2860.37     2914.52     75.38 o 
  -5   5   4       13.87       22.71     11.44 o 
  -4   5   4     4571.06     4522.60     75.86 o 
  -3   5   4     6303.48     6223.53     77.26 o 
  -2   5   4     1656.36     1591.94     31.00 o 
  -1   5   4     8081.41     8028.54     77.77 o 
   0   5   4     4164.64     4389.80     78.29 o 
   1   5   4     9493.99     9536.62     94.88 o 
   2   5   4        0.79       -2.40      7.55 o 
   3   5   4     4433.50     4559.43    124.71 o 
   4   5   4     4632.18     4648.38    131.41 o 
   5   5   4      668.20      635.02     34.06 o 
   6   5   4     2449.69     2459.30     69.19 o 
   7   5   4       73.08       92.84     29.76 o 
  -8   6   4       19.52       18.55     16.01 o 
  -7   6   4     1417.79     1392.98     70.28 o 
  -6   6   4     1318.65     1282.90     41.65 o 
  -5   6   4      975.51      911.26     35.03 o 
  -4   6   4     7260.15     7208.65    108.13 o 
  -3   6   4      386.76      363.82     18.97 o 
  -2   6   4     5583.10     5873.09     66.61 o 
  -1   6   4      214.93      193.93     14.01 o 
   0   6   4     3422.17     3310.08     58.70 o 
   1   6   4       73.63       83.29     12.78 o 
   2   6   4     1156.37     1133.71     36.10 o 
   3   6   4     2203.59     2198.36     50.94 o 
   4   6   4       95.54       81.66     14.25 o 
   5   6   4     3006.89     3031.82     95.12 o 
   6   6   4      117.57      113.11     21.42 o 
  -7   7   4      235.60      231.65     24.87 o 
  -6   7   4     3541.48     3512.64     73.93 o 
  -5   7   4      620.41      603.76     35.65 o 
  -4   7   4      618.37      655.07     30.28 o 
  -3   7   4     4755.09     4710.21     85.67 o 
  -2   7   4       29.00       19.89     11.27 o 
  -1   7   4     2968.71     3070.70     68.13 o 
   0   7   4     2170.07     2165.38     51.26 o 
   1   7   4     3976.07     3941.74     71.49 o 
   2   7   4     3041.05     3097.91     63.31 o 
   3   7   4     1785.82     1773.19     49.29 o 
   4   7   4     3685.95     3613.55     85.33 o 
   5   7   4      145.79      120.59     18.90 o 
  -6   8   4     1047.16     1033.17     49.07 o 
  -5   8   4      178.63      163.58     20.34 o 
  -4   8   4     1669.81     1639.52     58.62 o 
  -3   8   4     4622.18     4590.38     84.30 o 
  -2   8   4     1661.90     1676.60     50.82 o 
  -1   8   4     7708.42     7930.41    135.98 o 
   0   8   4      425.36      460.00     26.60 o 
   1   8   4     7318.63     7394.04    135.76 o 
   2   8   4        0.10       -1.22     10.95 o 
   3   8   4     2162.16     2136.59     73.91 o 
   4   8   4      461.95      446.64     33.23 o 
  -5   9   4      627.34      549.42     37.74 o 
  -4   9   4      694.51      671.97     40.62 o 
  -3   9   4      690.80      651.50     34.85 o 
  -2   9   4     2598.90     2663.16     68.04 o 
  -1   9   4       88.56       59.01     17.55 o 
   0   9   4     2040.34     2029.79     56.43 o 
   1   9   4       87.57       65.60     13.16 o 
   2   9   4      432.03      433.06     24.74 o 
   3   9   4      726.92      681.18     41.05 o 
  -3  10   4     2076.77     2062.69     65.34 o 
  -2  10   4       92.57      150.06     24.83 o 
  -1  10   4     2014.15     1952.56     67.53 o 
   0  10   4     1217.91     1306.77     66.24 o 
   1  10   4     2099.89     1962.67     78.05 o 
  -3 -11   5      521.32      520.46     39.93 o 
  -2 -11   5     1951.04     1922.24     74.80 o 
  -1 -11   5       37.61       25.36     18.20 o 
   0 -11   5     2084.38     2191.05     79.39 o 
   1 -11   5     1319.35     1294.85     53.40 o 
   2 -11   5      591.52      635.63     43.44 o 
   3 -11   5     1774.95     1679.17     70.27 o 
  -4 -10   5      225.62      201.48     24.98 o 
  -3 -10   5      852.70      843.26     47.73 o 
  -2 -10   5     2188.44     2190.53     75.09 o 
  -1 -10   5      181.93      153.07     21.91 o 
   0 -10   5     4715.77     4719.30    108.63 o 
   1 -10   5       26.84       17.46     10.11 o 
   2 -10   5     2334.52     2431.95     57.76 o 
   3 -10   5        6.20       -5.93      9.82 o 
   4 -10   5      924.90      934.94     42.42 o 
   5 -10   5      388.27      411.04     29.55 o 
  -6  -9   5      674.17      702.77     47.25 o 
  -5  -9   5       59.84       64.38     27.94 o 
  -4  -9   5      502.96      504.08     36.07 o 
  -3  -9   5     1463.15     1499.00     58.92 o 
  -2  -9   5     1045.08     1020.10     48.65 o 
  -1  -9   5     3228.61     3204.89     84.05 o 
   0  -9   5      123.52       88.67     17.75 o 
   1  -9   5     5363.99     5438.86     87.81 o 
   2  -9   5      117.42      119.71     14.06 o 
   3  -9   5     2145.51     2131.06     51.69 o 
   4  -9   5      157.90      158.30     14.46 o 
   5  -9   5      450.43      449.42     28.20 o 
   6  -9   5     1089.74     1107.03     66.03 o 
  -7  -8   5     2846.75     2826.25     78.08 o 
  -6  -8   5     2309.10     2242.71     65.71 o 
  -5  -8   5     1923.63     1955.92     57.83 o 
  -4  -8   5     3343.71     3360.34     62.49 o 
  -3  -8   5      163.62      177.00     22.09 o 
  -2  -8   5     4385.47     4449.02     92.94 o 
  -1  -8   5     1697.15     1691.66     74.58 o 
   0  -8   5     9198.13     9092.60    102.86 o 
   1  -8   5     4026.44     4054.47     97.21 o 
   2  -8   5     3265.48     3374.37     52.20 o 
   3  -8   5     6276.61     6439.51     67.73 o 
   4  -8   5      533.98      508.32     19.41 o 
   5  -8   5     3249.97     3332.38     54.38 o 
   6  -8   5       55.98       74.03     12.30 o 
  -7  -7   5     1834.41     1810.41     56.03 o 
  -6  -7   5     1314.80     1228.02     43.72 o 
  -5  -7   5     2466.62     2437.71     50.28 o 
  -4  -7   5      132.44      120.93     12.62 o 
  -3  -7   5     1758.16     1764.37     40.87 o 
  -2  -7   5     1788.70     1891.11     32.77 o 
  -1  -7   5      433.15      446.29     14.81 o 
   0  -7   5     2349.84     2422.85     43.96 o 
   1  -7   5     2390.95     2405.44     48.24 o 
   2  -7   5     4498.63     4573.03     65.62 o 
   3  -7   5       11.03        8.16      8.41 o 
   4  -7   5     1249.92     1314.92     30.92 o 
   5  -7   5      190.52      184.84     12.16 o 
   6  -7   5      104.41      115.32     14.04 o 
   7  -7   5     1600.56     1566.01     65.21 o 
  -8  -6   5     1812.09     1827.66     66.34 o 
  -7  -6   5       21.23       15.22     11.00 o 
  -6  -6   5     4496.01     4491.15     72.45 o 
  -5  -6   5      797.48      816.14     26.22 o 
  -4  -6   5     5508.12     5460.36     62.17 o 
  -3  -6   5     3305.09     3437.97     40.55 o 
  -2  -6   5     1569.32     1574.13     25.91 o 
  -1  -6   5     1937.04     2026.69     26.88 o 
   0  -6   5       39.40       40.97      6.76 o 
   1  -6   5     8279.01     8347.06     86.80 o 
   2  -6   5        7.20       10.34      3.88 o 
   3  -6   5     2694.19     2642.98     41.20 o 
   4  -6   5     1436.50     1461.82     31.01 o 
   5  -6   5     2131.76     2151.74     39.42 o 
   6  -6   5     3788.54     3865.75     70.35 o 
   7  -6   5       81.32       91.59     18.76 o 
  -8  -5   5      614.27      617.56     33.12 o 
  -7  -5   5     2985.60     2990.10     69.30 o 
  -6  -5   5      695.37      686.27     27.02 o 
  -5  -5   5     2790.07     2911.98     59.84 o 
  -4  -5   5     2316.01     2427.75     31.63 o 
  -3  -5   5     1353.74     1403.47     22.37 o 
  -2  -5   5     1868.02     1943.57     24.94 o 
  -1  -5   5     2317.87     2404.57     27.18 o 
   0  -5   5     4230.05     4273.72     77.78 o 
   1  -5   5     7972.58     8094.14    101.18 o 
   2  -5   5     5486.48     5348.63     45.68 o 
   3  -5   5     2516.73     2604.88     32.53 o 
   4  -5   5     6215.19     6372.74     69.86 o 
   5  -5   5     2573.19     2645.68     44.65 o 
   6  -5   5        0.72       -2.35      8.16 o 
   7  -5   5     2016.04     1959.57     68.88 o 
   8  -5   5      598.80      619.16     42.78 o 
  -9  -4   5      425.69      408.64     33.15 o 
  -8  -4   5     3429.70     3395.50     84.35 o 
  -7  -4   5     2150.38     2219.77     79.30 o 
  -6  -4   5     4002.11     3984.98    100.64 o 
  -5  -4   5     3940.31     4086.81     74.30 o 
  -4  -4   5       44.68       56.45     10.92 o 
  -3  -4   5     7280.32     7119.82     57.00 o 
  -2  -4   5     1529.74     1532.93     18.08 o 
  -1  -4   5     7920.48     7709.09     49.72 o 
   0  -4   5    22463.00    22754.02    133.72 o 
   1  -4   5     8048.90     8050.82     94.05 o 
   2  -4   5    20304.80    20212.49     96.85 o 
   3  -4   5     1713.77     1771.32     26.92 o 
   4  -4   5     5701.56     5885.20     57.10 o 
   5  -4   5      126.26      142.55     11.77 o 
   6  -4   5     3266.20     3310.96     87.91 o 
   7  -4   5     2516.37     2488.82     78.77 o 
   8  -4   5     1818.64     1657.65     97.74 o 
  -9  -3   5      169.46      157.31     20.62 o 
  -8  -3   5     3672.98     3827.55     89.50 o 
  -7  -3   5      909.55      907.24     38.21 o 
  -6  -3   5     6076.83     6186.46    120.16 o 
  -5  -3   5     1898.20     1940.82     45.94 o 
  -4  -3   5     3054.26     3008.86     49.96 o 
  -3  -3   5     1760.03     1764.60     31.69 o 
  -2  -3   5     4267.17     4329.16     66.46 o 
  -1  -3   5     4101.75     3949.67     32.97 o 
   0  -3   5       48.59       52.47      2.88 o 
   1  -3   5     4652.92     4670.98     49.46 o 
   2  -3   5     2519.19     2442.47     28.79 o 
   3  -3   5     4017.74     4049.17     53.46 o 
   4  -3   5     4089.52     4213.22     37.58 o 
   5  -3   5     1351.10     1400.72     32.47 o 
   6  -3   5     1201.62     1165.42     39.88 o 
   7  -3   5       62.33       69.77     11.47 o 
   8  -3   5     2082.75     2020.19     61.25 o 
  -9  -2   5     1927.96     1943.56     63.89 o 
  -8  -2   5      126.37      117.11     16.66 o 
  -7  -2   5     4717.64     4700.97     84.74 o 
  -6  -2   5     1071.85     1120.75     47.62 o 
  -5  -2   5     8388.60     8329.84     83.23 o 
  -4  -2   5      383.74      407.86     18.03 o 
  -3  -2   5     8147.16     8021.67     66.76 o 
  -2  -2   5      501.21      440.87     10.44 o 
  -1  -2   5       10.11       30.62      4.73 o 
   0  -2   5     3278.55     3265.79     44.80 o 
   1  -2   5      194.77      242.22      7.12 o 
   2  -2   5    19702.15    19855.40    255.97 o 
   3  -2   5     7465.89     7792.27     81.58 o 
   4  -2   5     8351.71     8276.48     79.27 o 
   5  -2   5     2119.15     2147.56     39.71 o 
   6  -2   5      379.37      341.25     26.04 o 
   7  -2   5     2029.30     2043.09     55.92 o 
   8  -2   5      130.92      138.23     19.59 o 
  -9  -1   5      259.26      266.57     25.41 o 
  -8  -1   5     2771.26     2879.48     71.78 o 
  -7  -1   5     2931.60     3025.83     82.00 o 
  -6  -1   5     2359.69     2360.19     46.43 o 
  -5  -1   5     9698.62     9560.84     79.05 o 
  -4  -1   5      529.32      603.70     12.97 o 
  -3  -1   5    20912.23    19930.67     85.40 o 
  -2  -1   5     3534.51     3650.01     33.65 o 
  -1  -1   5     4596.11     4743.38     73.84 o 
   0  -1   5    18285.39    17238.09    119.78 o 
   1  -1   5    20898.46    20571.43    246.30 o 
   2  -1   5    24612.65    24363.98    158.12 o 
   3  -1   5     1041.36     1052.87     24.85 o 
   4  -1   5    11361.45    11159.15    146.37 o 
   5  -1   5      471.00      443.58     19.18 o 
   6  -1   5     3975.62     3796.47     69.56 o 
   7  -1   5     4004.03     3993.05     76.29 o 
   8  -1   5      660.41      631.71     42.71 o 
  -9   0   5      364.13      372.32     32.36 o 
  -8   0   5     2059.86     2047.68     60.77 o 
  -7   0   5        2.90      -11.38     12.60 o 
  -6   0   5     4507.11     4418.30     57.85 o 
  -5   0   5      202.33      204.78     13.13 o 
  -4   0   5    23079.25    22130.83    112.42 o 
  -3   0   5     1187.25     1095.25     29.24 o 
  -2   0   5     5415.70     5544.46     58.29 o 
  -1   0   5      761.97      727.07     16.41 o 
   0   0   5     2455.95     2593.56     35.02 o 
   1   0   5    11739.65    11456.73     69.75 o 
   2   0   5        9.65       42.96      7.97 o 
   3   0   5     9025.09     9128.66    107.09 o 
   4   0   5     1946.73     1930.40     26.12 o 
   5   0   5     4933.17     4959.96    100.42 o 
   6   0   5     2691.04     2693.59     50.50 o 
   7   0   5      743.08      719.02     30.02 o 
   8   0   5     1381.82     1280.20     52.91 o 
  -9   1   5     3377.58     3475.44     95.08 o 
  -8   1   5      273.82      256.96     22.03 o 
  -7   1   5     5347.41     5363.44    104.87 o 
  -6   1   5      384.62      381.13     19.45 o 
  -5   1   5    10576.89    10543.94     96.07 o 
  -4   1   5     1807.89     1767.04     35.40 o 
  -3   1   5     5582.12     5822.50     67.26 o 
  -2   1   5     5196.45     4917.74     40.50 o 
  -1   1   5        7.29       29.87      6.56 o 
   0   1   5     6999.64     6727.70     45.30 o 
   1   1   5     5861.22     6067.92     86.26 o 
   2   1   5     6634.80     6509.93     39.06 o 
   3   1   5     6275.89     6196.61     60.27 o 
   4   1   5     5012.75     5158.93     53.82 o 
   5   1   5     3628.75     3804.83     80.90 o 
   6   1   5      147.39      168.05     14.55 o 
   7   1   5     3425.77     3427.57     70.19 o 
   8   1   5      220.04      252.24     24.54 o 
  -9   2   5        3.98        4.26      9.86 o 
  -8   2   5      695.08      658.42     46.44 o 
  -7   2   5     2464.63     2465.68     71.93 o 
  -6   2   5      678.58      667.70     25.95 o 
  -5   2   5     3743.34     3746.89     56.50 o 
  -4   2   5       29.21       34.92      5.55 o 
  -3   2   5    10909.12    10611.94     63.78 o 
  -2   2   5     5227.18     5537.89     49.95 o 
  -1   2   5    14597.23    14216.35     81.98 o 
   0   2   5     3484.69     3543.61     36.84 o 
   1   2   5     1663.10     1615.63     37.46 o 
   2   2   5     4906.66     4993.35     49.65 o 
   3   2   5      328.56      308.74     11.41 o 
   4   2   5     6437.97     6393.28     72.87 o 
   5   2   5       29.39       45.28      9.67 o 
   6   2   5     3994.50     3950.42     73.76 o 
   7   2   5     1547.53     1549.23     45.12 o 
   8   2   5     1614.85     1523.91     60.80 o 
  -9   3   5     1571.51     1603.40     57.22 o 
  -8   3   5     3065.76     3147.67     74.58 o 
  -7   3   5      279.62      268.93     25.92 o 
  -6   3   5    11579.50    11569.18    240.89 o 
  -5   3   5        2.51       10.49      8.81 o 
  -4   3   5    13618.65    13426.70    116.07 o 
  -3   3   5      305.31      305.33     13.58 o 
  -2   3   5     8543.35     8349.33     66.85 o 
  -1   3   5     8216.33     7922.41     64.59 o 
   0   3   5      244.47      250.99      9.95 o 
   1   3   5    14853.55    14554.09    101.47 o 
   2   3   5     1067.76     1020.46     21.27 o 
   3   3   5    21458.28    21630.39    320.47 o 
   4   3   5     4258.84     4339.34     83.05 o 
   5   3   5     7589.43     7671.54    170.04 o 
   6   3   5     1606.60     1676.88     56.58 o 
   7   3   5      659.51      666.15     33.75 o 
  -9   4   5     1999.98     1949.40     63.97 o 
  -8   4   5      101.82       76.12     14.21 o 
  -7   4   5     2853.82     2979.64     71.35 o 
  -6   4   5     1209.84     1193.30     38.29 o 
  -5   4   5     1238.29     1255.81     46.25 o 
  -4   4   5     4646.25     4650.53    101.88 o 
  -3   4   5      389.48      386.36     18.04 o 
  -2   4   5     5481.54     5532.57     59.70 o 
  -1   4   5     1179.64     1154.73     26.97 o 
   0   4   5     5615.95     5652.07     63.28 o 
   1   4   5     2361.89     2270.57     43.30 o 
   2   4   5     6156.56     6244.79     62.38 o 
   3   4   5     2729.26     2836.35     83.58 o 
   4   4   5     1750.51     1843.31     53.02 o 
   5   4   5     1372.98     1386.59     69.80 o 
   6   4   5       27.63       15.01     15.71 o 
   7   4   5     1039.67     1002.39     48.48 o 
  -8   5   5     1023.84      994.23     53.23 o 
  -7   5   5      755.88      764.11     37.16 o 
  -6   5   5      850.85      888.88     34.43 o 
  -5   5   5     4401.64     4560.80    108.74 o 
  -4   5   5     2198.23     2107.44     53.89 o 
  -3   5   5    12769.50    12707.60    147.31 o 
  -2   5   5     2777.77     2840.84     42.78 o 
  -1   5   5     4496.21     4553.55     61.41 o 
   0   5   5      125.00      139.05     12.08 o 
   1   5   5     3215.69     3198.62     55.76 o 
   2   5   5      384.34      373.16     20.40 o 
   3   5   5      261.83      236.34     17.01 o 
   4   5   5     5278.43     5255.32    184.21 o 
   5   5   5       56.65       37.66     11.92 o 
   6   5   5     5153.85     5044.03    120.83 o 
  -8   6   5     2093.16     2011.92     83.84 o 
  -7   6   5       87.16       79.09     13.70 o 
  -6   6   5     5551.40     5590.55    157.29 o 
  -5   6   5        4.14       -8.70      8.70 o 
  -4   6   5    10354.58    10263.99    167.47 o 
  -3   6   5     1124.80     1088.09     36.03 o 
  -2   6   5     4466.97     4500.98     60.64 o 
  -1   6   5     1868.72     1911.91     51.22 o 
   0   6   5      150.70      165.32     15.25 o 
   1   6   5     6174.10     6104.36     98.78 o 
   2   6   5      959.71      954.22     34.05 o 
   3   6   5     6687.67     6538.55    128.64 o 
   4   6   5     1784.22     1764.61     73.65 o 
   5   6   5     3098.41     3061.29     79.72 o 
   6   6   5     1522.07     1414.59     68.08 o 
  -7   7   5     1573.32     1548.43     52.71 o 
  -6   7   5      168.30      171.15     18.76 o 
  -5   7   5     1305.23     1299.16     44.47 o 
  -4   7   5     2255.48     2266.24     65.95 o 
  -3   7   5     1091.26     1037.04     45.03 o 
  -2   7   5     3929.93     4030.10     70.94 o 
  -1   7   5      386.64      374.90     25.67 o 
   0   7   5     4392.32     4536.80     75.96 o 
   1   7   5      414.89      423.20     24.86 o 
   2   7   5     1989.94     2080.87     53.48 o 
   3   7   5      797.48      842.33     41.60 o 
   4   7   5      865.95      824.68     43.06 o 
   5   7   5     1459.52     1421.96     76.24 o 
  -6   8   5      829.95      820.55     45.40 o 
  -5   8   5     2620.16     2686.88     78.41 o 
  -4   8   5      104.88       86.98     17.56 o 
  -3   8   5     5135.21     5239.82    105.13 o 
  -2   8   5      183.92      134.72     16.24 o 
  -1   8   5     2873.78     2929.94     58.77 o 
   0   8   5      578.78      563.82     29.88 o 
   1   8   5      427.35      422.50     26.34 o 
   2   8   5     1793.88     1775.13     52.73 o 
   3   8   5       28.58       16.89     13.71 o 
   4   8   5     3956.33     3895.30    112.03 o 
  -5   9   5        1.68       -8.42     18.93 o 
  -4   9   5     1698.36     1666.75     95.38 o 
  -3   9   5       34.33       37.15     20.87 o 
  -2   9   5     1326.31     1333.84     49.87 o 
  -1   9   5      509.58      512.33     32.78 o 
   0   9   5      726.79      724.06     35.58 o 
   1   9   5     1979.22     1984.81     58.48 o 
   2   9   5       17.53      -11.72     12.21 o 
  -1  10   5      642.92      601.21     39.43 o 
  -3 -11   6      376.87      350.86     33.51 o 
  -2 -11   6     1456.85     1470.85     65.42 o 
  -1 -11   6      692.25      696.63     46.29 o 
   0 -11   6      172.88      151.49     24.38 o 
   1 -11   6     1186.30     1145.87     58.19 o 
   2 -11   6       17.98       -8.73     21.71 o 
   3 -11   6     1049.77     1041.88     45.86 o 
  -4 -10   6     2657.12     2694.91     88.16 o 
  -3 -10   6      422.70      420.16     34.67 o 
  -2 -10   6     4994.39     4985.37    112.63 o 
  -1 -10   6       17.84        6.62     12.52 o 
   0 -10   6     4811.51     4780.66    109.03 o 
   1 -10   6      273.92      243.07     22.52 o 
   2 -10   6      814.84      829.75     50.37 o 
   3 -10   6     1818.94     1701.56     55.11 o 
   4 -10   6      104.29      130.92     17.06 o 
  -6  -9   6      233.64      199.28     27.47 o 
  -5  -9   6     1885.94     1713.95     88.76 o 
  -4  -9   6        2.72       31.35     14.44 o 
  -3  -9   6     3679.29     3741.88    112.66 o 
  -2  -9   6      108.34      147.55     25.53 o 
  -1  -9   6     1724.91     1696.32     61.52 o 
   0  -9   6      549.58      548.64     28.22 o 
   1  -9   6      718.35      709.48     29.16 o 
   2  -9   6     1920.04     1947.37     48.06 o 
   3  -9   6        2.12       11.62      8.88 o 
   4  -9   6     3519.78     3515.95     69.05 o 
   5  -9   6      386.17      370.91     22.49 o 
  -7  -8   6      243.27      206.20     23.34 o 
  -6  -8   6     1821.87     1848.89     59.51 o 
  -5  -8   6      248.54      265.58     19.49 o 
  -4  -8   6     2263.11     2198.63     59.74 o 
  -3  -8   6     2897.68     2904.87     66.83 o 
  -2  -8   6      202.52      193.29     21.95 o 
  -1  -8   6     5036.53     5195.30     76.90 o 
   0  -8   6        5.62       14.49      9.82 o 
   1  -8   6     6842.68     6930.60     93.16 o 
   2  -8   6       57.67       38.33      9.84 o 
   3  -8   6     2683.03     2694.79     53.70 o 
   4  -8   6     2160.38     2215.19     43.00 o 
   5  -8   6      854.59      828.64     28.06 o 
   6  -8   6     2038.61     2010.40     62.79 o 
  -7  -7   6      275.60      243.55     21.41 o 
  -6  -7   6      624.38      602.77     31.21 o 
  -5  -7   6      384.08      380.69     20.78 o 
  -4  -7   6     3152.36     3319.27     73.19 o 
  -3  -7   6     1037.91      985.90     30.58 o 
  -2  -7   6     6605.65     6712.14     85.40 o 
  -1  -7   6      165.19      138.16     13.29 o 
   0  -7   6     4321.50     4385.61     68.31 o 
   1  -7   6      489.35      529.97     18.52 o 
   2  -7   6      715.13      728.89     22.29 o 
   3  -7   6      318.28      311.05     15.58 o 
   4  -7   6      221.55      193.11     12.56 o 
   5  -7   6     3722.70     3784.97     60.40 o 
   6  -7   6        0.11       23.20     10.33 o 
   7  -7   6     4052.81     3943.71    104.72 o 
  -8  -6   6     1658.00     1614.79     54.65 o 
  -7  -6   6     1872.54     1808.66     54.18 o 
  -6  -6   6     3047.72     2994.11     64.73 o 
  -5  -6   6     4876.17     4883.03     67.85 o 
  -4  -6   6      742.10      766.19     23.14 o 
  -3  -6   6    13258.73    13313.53    114.49 o 
  -2  -6   6       77.52       82.14      6.08 o 
  -1  -6   6     8657.70     8715.78     90.24 o 
   0  -6   6     3189.38     3377.93     76.48 o 
   1  -6   6     5732.37     5958.84    102.37 o 
   2  -6   6     7251.15     7501.90     80.12 o 
   3  -6   6      428.64      444.29     17.16 o 
   4  -6   6     7052.45     7324.53     76.07 o 
   5  -6   6      208.29      212.34     16.08 o 
   6  -6   6     6095.55     5925.64    101.67 o 
   7  -6   6     1453.21     1354.53     60.50 o 
  -8  -5   6     1914.73     1950.74     58.19 o 
  -7  -5   6      348.25      295.43     26.20 o 
  -6  -5   6     1650.35     1702.10     42.10 o 
  -5  -5   6      764.24      716.79     23.27 o 
  -4  -5   6      265.30      260.60     12.61 o 
  -3  -5   6     6016.01     5978.68     58.89 o 
  -2  -5   6      932.86      977.35     14.81 o 
  -1  -5   6    13074.60    13026.20     66.78 o 
   0  -5   6     1141.31     1238.88     21.89 o 
   1  -5   6    12974.30    13087.66    197.43 o 
   2  -5   6       14.93       20.97      5.84 o 
   3  -5   6     1417.20     1519.93     31.08 o 
   4  -5   6      508.52      524.52     19.56 o 
   5  -5   6      385.44      392.92     19.92 o 
   6  -5   6     2509.46     2327.21    109.15 o 
   7  -5   6       69.52       71.36     17.98 o 
   8  -5   6     2668.62     2623.97     87.26 o 
  -9  -4   6     1420.88     1439.04     59.28 o 
  -8  -4   6      418.17      403.61     28.67 o 
  -7  -4   6     1542.27     1527.72     50.05 o 
  -6  -4   6      685.83      662.74     27.14 o 
  -5  -4   6     1249.17     1299.76     46.94 o 
  -4  -4   6     2183.42     2200.96     38.22 o 
  -3  -4   6     3554.31     3510.95     43.75 o 
  -2  -4   6     7945.49     7716.56     37.20 o 
  -1  -4   6     2003.26     2065.23     26.11 o 
   0  -4   6     9216.39     8975.80     88.06 o 
   1  -4   6      458.26      471.52     10.88 o 
   2  -4   6     3454.09     3446.17     36.25 o 
   3  -4   6      489.90      510.50     15.05 o 
   4  -4   6     2218.12     2268.03     39.38 o 
   5  -4   6     5665.18     5808.42     70.20 o 
   6  -4   6       47.04       34.49      9.79 o 
   7  -4   6     6258.95     6195.70    106.05 o 
   8  -4   6      129.03       86.12     17.94 o 
  -9  -3   6      179.66      176.16     25.20 o 
  -8  -3   6     3328.42     3400.21     78.95 o 
  -7  -3   6     3470.35     3536.91    104.71 o 
  -6  -3   6     4551.76     4617.12     91.71 o 
  -5  -3   6     6834.73     6784.05    100.76 o 
  -4  -3   6      693.74      762.32     24.11 o 
  -3  -3   6     5957.21     5825.79     59.03 o 
  -2  -3   6       15.21       19.54      3.89 o 
  -1  -3   6     8638.12     8325.09     70.79 o 
   0  -3   6    12955.37    13427.60    126.10 o 
   1  -3   6    12481.86    12462.42    157.95 o 
   2  -3   6     6808.88     6750.00     57.25 o 
   3  -3   6      203.86      220.38      9.71 o 
   4  -3   6    10793.60    11170.75    170.78 o 
   5  -3   6      412.26      436.42     24.40 o 
   6  -3   6     6372.75     6440.73    128.25 o 
   7  -3   6     1624.53     1626.42     51.38 o 
   8  -3   6     2003.73     1869.92     71.15 o 
  -9  -2   6     2871.23     2941.08     78.86 o 
  -8  -2   6     1240.84     1268.60     48.43 o 
  -7  -2   6     1999.36     1985.59     55.85 o 
  -6  -2   6     2902.38     2885.70     53.65 o 
  -5  -2   6        3.77       12.60      8.77 o 
  -4  -2   6     5473.04     5590.90     56.41 o 
  -3  -2   6     1798.24     1760.71     28.29 o 
  -2  -2   6     9853.52     9523.72    137.77 o 
  -1  -2   6    17348.46    17120.16    211.02 o 
   0  -2   6     6995.36     7272.79     57.49 o 
   1  -2   6    16308.69    16005.43    139.02 o 
   2  -2   6     3609.26     3974.32     66.78 o 
   3  -2   6     4043.04     4224.11     57.68 o 
   4  -2   6      834.78      898.09     25.36 o 
   5  -2   6     1518.47     1536.37     43.72 o 
   6  -2   6     3763.30     3806.77     72.89 o 
   7  -2   6      310.19      302.11     22.76 o 
   8  -2   6     4465.93     4431.84     91.85 o 
  -9  -1   6     3263.02     3342.27     83.78 o 
  -8  -1   6        0.83        1.88     11.42 o 
  -7  -1   6     3703.37     3720.96     76.15 o 
  -6  -1   6      392.99      395.41     18.74 o 
  -5  -1   6     4916.70     4725.35     72.82 o 
  -4  -1   6     5400.32     5109.01     45.50 o 
  -3  -1   6     1930.26     2009.71     32.19 o 
  -2  -1   6    15918.01    14913.19     79.73 o 
  -1  -1   6     1594.36     1709.43     34.90 o 
   0  -1   6    11823.61    11512.68    140.22 o 
   1  -1   6      795.34      816.72     17.01 o 
   2  -1   6    12738.22    12660.26     55.26 o 
   3  -1   6     5161.18     5357.75     52.54 o 
   4  -1   6      974.12     1035.22     29.76 o 
   5  -1   6     5221.79     5178.38     79.05 o 
   6  -1   6        6.39       10.22      7.94 o 
   7  -1   6     4010.16     4027.57     78.96 o 
   8  -1   6       15.33       43.58     20.08 o 
  -9   0   6      162.28      163.51     22.15 o 
  -8   0   6     2965.54     2955.49     82.51 o 
  -7   0   6      220.81      220.47     15.09 o 
  -6   0   6     3934.07     3922.82     56.31 o 
  -5   0   6      109.96      111.64     10.83 o 
  -4   0   6       66.99       93.56      9.91 o 
  -3   0   6     4330.83     4140.51     38.63 o 
  -2   0   6       11.25       17.38      5.43 o 
  -1   0   6     4793.98     4557.10     44.02 o 
   0   0   6    11535.68    11646.00    111.62 o 
   1   0   6    16218.65    16349.79    108.46 o 
   2   0   6     7743.24     8082.66     42.69 o 
   3   0   6     5565.72     5721.92     72.12 o 
   4   0   6     1781.50     1807.24     32.84 o 
   5   0   6      768.95      788.81     33.71 o 
   6   0   6     2469.18     2474.48     52.76 o 
   7   0   6     1635.06     1661.45     55.12 o 
   8   0   6     1078.80     1080.66     49.43 o 
  -9   1   6     3995.47     3995.92    116.73 o 
  -8   1   6     1892.76     1899.94     57.40 o 
  -7   1   6     1875.31     1908.18     45.50 o 
  -6   1   6     7804.98     7770.74     86.55 o 
  -5   1   6      334.18      345.50     18.58 o 
  -4   1   6    17152.83    17086.92    114.31 o 
  -3   1   6     2500.24     2444.98     36.56 o 
  -2   1   6    17227.29    16588.05    103.40 o 
  -1   1   6    15332.84    14576.76    227.13 o 
   0   1   6    15971.89    15320.66    122.64 o 
   1   1   6    18805.92    18114.63    130.61 o 
   2   1   6     1204.16     1280.47     19.95 o 
   3   1   6     6196.95     6374.73     70.32 o 
   4   1   6      952.70     1019.95     25.07 o 
   5   1   6     3605.91     3543.42     66.91 o 
   6   1   6     8199.35     7988.65    104.62 o 
   7   1   6      896.59      897.14     38.55 o 
   8   1   6     6994.59     6736.17    113.05 o 
  -9   2   6     2051.00     2106.90     84.95 o 
  -8   2   6      206.41      167.33     19.20 o 
  -7   2   6     5019.10     5106.34     75.89 o 
  -6   2   6      961.58      990.41     32.55 o 
  -5   2   6     8870.28     8826.35     92.09 o 
  -4   2   6     3749.29     3645.46     52.55 o 
  -3   2   6     1302.93     1368.27     34.80 o 
  -2   2   6     4147.75     4072.95     46.36 o 
  -1   2   6       31.52       30.35      4.53 o 
   0   2   6    10448.14    10181.96     67.94 o 
   1   2   6     2917.45     2960.71     39.66 o 
   2   2   6     2964.99     2903.67     43.73 o 
   3   2   6     4418.47     4427.41     66.08 o 
   4   2   6      727.94      774.93     22.65 o 
   5   2   6     2210.76     2245.70     54.46 o 
   6   2   6       52.35       41.85     11.79 o 
   7   2   6     2086.22     2073.32     62.03 o 
  -9   3   6       12.68       25.71     10.39 o 
  -8   3   6     4835.45     4831.75     93.96 o 
  -7   3   6      431.14      441.78     27.96 o 
  -6   3   6     4851.48     4962.14     84.32 o 
  -5   3   6      924.83      953.77     28.97 o 
  -4   3   6     1321.68     1296.45     41.48 o 
  -3   3   6     1227.46     1191.08     27.22 o 
  -2   3   6       23.84       27.55      6.82 o 
  -1   3   6     6913.08     6754.45     63.68 o 
   0   3   6    10504.25    10423.86     86.99 o 
   1   3   6    13672.39    13440.61    111.59 o 
   2   3   6     2034.54     2047.89     31.38 o 
   3   3   6     3544.58     3614.86     41.59 o 
   4   3   6     2085.63     2033.41     62.71 o 
   5   3   6      627.03      645.90     31.48 o 
   6   3   6     1223.51     1229.09     50.43 o 
   7   3   6      385.68      385.23     32.68 o 
  -9   4   6     2116.69     2034.81     66.50 o 
  -8   4   6     1637.53     1750.81     58.21 o 
  -7   4   6     1299.23     1297.01     47.63 o 
  -6   4   6     3502.02     3620.22    117.94 o 
  -5   4   6       28.28       26.59      9.79 o 
  -4   4   6     4709.90     4727.00     78.59 o 
  -3   4   6     1855.17     1851.42     39.47 o 
  -2   4   6     3425.61     3358.22     48.93 o 
  -1   4   6     5526.29     5652.84    101.69 o 
   0   4   6     1780.74     1827.98     38.32 o 
   1   4   6     9630.29     9510.53    128.66 o 
   2   4   6      318.09      318.19     15.09 o 
   3   4   6     8052.29     7840.90    178.14 o 
   4   4   6     1165.09     1229.89     45.54 o 
   5   4   6     1832.84     1835.94     69.22 o 
   6   4   6     1967.70     1950.91     74.98 o 
   7   4   6      875.85      904.49     63.78 o 
  -8   5   6      104.44       77.46     16.43 o 
  -7   5   6     4906.99     4959.50     94.74 o 
  -6   5   6        1.71       -8.42     10.31 o 
  -5   5   6     6535.93     6455.65    100.37 o 
  -4   5   6     1806.22     1798.29     46.77 o 
  -3   5   6     4289.71     4368.84     67.70 o 
  -2   5   6     2184.07     2127.09     41.95 o 
  -1   5   6       20.80       25.33      8.60 o 
   0   5   6     4377.61     4586.98     64.23 o 
   1   5   6      459.51      461.33     23.19 o 
   2   5   6    11110.89    11337.90    128.71 o 
   3   5   6     1396.75     1348.90     48.39 o 
   4   5   6     2482.85     2514.33     67.38 o 
   5   5   6     1520.04     1534.09     66.86 o 
   6   5   6      288.59      233.30     29.74 o 
  -7   6   6     1619.17     1552.59     57.20 o 
  -6   6   6     2611.28     2584.14     69.76 o 
  -5   6   6     1702.51     1708.40     51.43 o 
  -4   6   6      951.37      902.92     42.74 o 
  -3   6   6     5500.49     5578.02     76.16 o 
  -2   6   6      726.63      768.63     45.82 o 
  -1   6   6     3047.82     3053.39     59.29 o 
   0   6   6     2930.01     2958.98     59.41 o 
   1   6   6     3525.12     3728.99     93.00 o 
   2   6   6     1266.62     1318.56     40.96 o 
   3   6   6     1238.13     1213.01     48.55 o 
   4   6   6     1713.72     1703.02     69.73 o 
   5   6   6       23.57      -13.02     22.72 o 
  -7   7   6      144.11      150.51     18.72 o 
  -6   7   6     1319.80     1274.59     47.18 o 
  -5   7   6      459.49      444.89     27.62 o 
  -4   7   6     2437.09     2440.37     71.03 o 
  -3   7   6       24.69       23.61     14.09 o 
  -2   7   6     1427.30     1380.22     44.47 o 
  -1   7   6      550.24      521.44     30.59 o 
   0   7   6     1005.84     1022.73     38.18 o 
   1   7   6     2055.40     2103.79     54.38 o 
   2   7   6      222.07      251.19     20.99 o 
   3   7   6     2018.38     2035.89     65.94 o 
   4   7   6       63.98       77.86     30.26 o 
  -6   8   6        1.61        9.55     12.04 o 
  -5   8   6     4240.86     4221.92    100.49 o 
  -4   8   6      229.23      202.05     24.80 o 
  -3   8   6     2086.08     2026.88     67.91 o 
  -2   8   6     1335.07     1328.66     42.00 o 
  -1   8   6      129.08      138.33     15.39 o 
   0   8   6     5745.56     5975.92     95.90 o 
   1   8   6      435.51      392.30     26.24 o 
   2   8   6     4748.93     4746.20    103.60 o 
   3   8   6     1295.28     1185.62     62.94 o 
  -4   9   6      192.20      203.27     25.22 o 
  -3   9   6     1662.42     1579.06     63.63 o 
  -2   9   6        2.50      -21.72     21.72 o 
  -1   9   6     1005.39     1037.32     39.24 o 
   0   9   6      709.89      697.42     36.06 o 
   1   9   6     1336.94     1322.45     49.23 o 
  -3 -11   7     1370.17     1336.51     63.51 o 
  -2 -11   7        3.39        1.39     11.65 o 
  -1 -11   7     2202.62     2127.14     77.93 o 
   0 -11   7      812.64      751.12     47.04 o 
   1 -11   7     1341.51     1342.44     61.68 o 
   2 -11   7      741.32      741.37     47.13 o 
  -4 -10   7     3739.17     3729.19    101.03 o 
  -3 -10   7      624.13      645.86     42.56 o 
  -2 -10   7     1489.42     1497.15     62.61 o 
  -1 -10   7     1674.42     1655.61     65.07 o 
   0 -10   7       14.78       33.97     15.29 o 
   1 -10   7     3047.03     3077.69     70.82 o 
   2 -10   7      642.41      654.50     34.19 o 
   3 -10   7     2627.41     2588.29     68.46 o 
   4 -10   7     1764.70     1687.51     57.25 o 
  -6  -9   7      246.45      244.96     40.72 o 
  -5  -9   7     1035.53     1066.81     50.53 o 
  -4  -9   7      108.32       89.96     14.95 o 
  -3  -9   7      269.97      249.29     26.67 o 
  -2  -9   7      866.73      857.61     44.59 o 
  -1  -9   7       86.39       71.85     16.26 o 
   0  -9   7     2729.79     2680.60     61.22 o 
   1  -9   7      315.34      315.85     24.54 o 
   2  -9   7     2477.20     2567.93     62.53 o 
   3  -9   7      658.58      615.16     31.82 o 
   4  -9   7     2458.89     2327.61     56.55 o 
   5  -9   7      486.75      477.56     30.85 o 
  -7  -8   7      741.52      664.49     39.21 o 
  -6  -8   7     1589.67     1528.16     54.37 o 
  -5  -8   7     2667.98     2662.43     68.60 o 
  -4  -8   7      597.07      588.88     31.90 o 
  -3  -8   7     8444.01     8658.29    146.63 o 
  -2  -8   7      432.81      414.77     33.03 o 
  -1  -8   7     4794.70     4990.42    102.42 o 
   0  -8   7      585.97      588.76     27.94 o 
   1  -8   7     4570.40     4665.03     67.83 o 
   2  -8   7     3061.43     3111.12     56.02 o 
   3  -8   7      766.02      776.07     33.37 o 
   4  -8   7     5706.64     5763.95     83.58 o 
   5  -8   7      128.35      101.82     13.76 o 
   6  -8   7     3927.16     3940.60     92.67 o 
  -7  -7   7       34.61       18.87     10.55 o 
  -6  -7   7     5422.36     5340.79     90.14 o 
  -5  -7   7       17.57        2.67      9.50 o 
  -4  -7   7     7631.25     7558.43    101.10 o 
  -3  -7   7      396.13      383.60     19.79 o 
  -2  -7   7     1088.30     1126.07     31.39 o 
  -1  -7   7      484.30      518.80     21.57 o 
   0  -7   7       17.11       31.42      8.97 o 
   1  -7   7     4132.02     4199.95     71.43 o 
   2  -7   7     1360.33     1368.28     34.51 o 
   3  -7   7     4158.97     4347.41     61.51 o 
   4  -7   7     3173.02     3126.11     69.35 o 
   5  -7   7     3203.10     3218.49     71.05 o 
   6  -7   7     1317.35     1259.79     49.84 o 
   7  -7   7      865.52      800.49     48.95 o 
  -8  -6   7       15.32       20.03     14.05 o 
  -7  -6   7     2482.51     2368.65     62.16 o 
  -6  -6   7       65.65       54.95     11.50 o 
  -5  -6   7     4422.65     4389.78     65.20 o 
  -4  -6   7     1112.12     1150.14     25.40 o 
  -3  -6   7     2013.87     1982.21     40.57 o 
  -2  -6   7     5462.02     5605.06     86.01 o 
  -1  -6   7      189.85      225.42     19.20 o 
   0  -6   7     6076.87     6074.69     99.49 o 
   1  -6   7      211.90      218.55     13.27 o 
   2  -6   7     4839.90     4858.35     59.36 o 
   3  -6   7     1390.13     1425.28     46.33 o 
   4  -6   7     4078.46     4122.61     57.56 o 
   5  -6   7     1996.83     2094.23     55.03 o 
   6  -6   7      505.89      535.45     37.57 o 
   7  -6   7     2361.61     2261.51     69.32 o 
  -8  -5   7      495.78      446.47     29.05 o 
  -7  -5   7     1322.77     1291.03     40.06 o 
  -6  -5   7     1206.48     1238.01     33.24 o 
  -5  -5   7     4085.96     4182.55     80.41 o 
  -4  -5   7      279.75      265.57     12.78 o 
  -3  -5   7     8560.54     8472.60     58.41 o 
  -2  -5   7       15.92       17.24      5.32 o 
  -1  -5   7     8301.55     8479.92     74.18 o 
   0  -5   7     2163.15     2327.75     40.23 o 
   1  -5   7     5759.13     6065.16    102.20 o 
   2  -5   7     3212.40     3270.18     52.42 o 
   3  -5   7       10.10       14.89      5.73 o 
   4  -5   7     7568.47     7907.82    102.38 o 
   5  -5   7       94.94       86.71     12.74 o 
   6  -5   7     5887.34     5683.01    117.67 o 
   7  -5   7      185.99      192.98     25.76 o 
  -9  -4   7     1266.99     1233.07     52.68 o 
  -8  -4   7      586.91      566.25     33.75 o 
  -7  -4   7     1086.21     1039.83     42.03 o 
  -6  -4   7     5885.73     5903.59    115.88 o 
  -5  -4   7      232.04      237.61     19.45 o 
  -4  -4   7     7884.00     7858.72    112.41 o 
  -3  -4   7      217.34      220.12     12.10 o 
  -2  -4   7     9255.05     9188.81     58.20 o 
  -1  -4   7     1931.16     1930.83     26.70 o 
   0  -4   7     8159.34     8547.49     95.79 o 
   1  -4   7    12338.25    12721.51    107.19 o 
   2  -4   7       61.90       84.55      6.84 o 
   3  -4   7     9964.70    10124.46    145.95 o 
   4  -4   7      612.07      652.98     18.21 o 
   5  -4   7     8485.13     8530.41    132.64 o 
   6  -4   7      591.24      547.01     51.03 o 
   7  -4   7     1745.09     1719.07     65.78 o 
   8  -4   7     1397.86     1325.55     62.39 o 
  -9  -3   7     2347.99     2373.38     71.50 o 
  -8  -3   7       59.27       68.06     15.53 o 
  -7  -3   7     4338.85     4393.96     83.94 o 
  -6  -3   7     2211.07     2288.90     50.03 o 
  -5  -3   7     5757.46     5607.12    109.91 o 
  -4  -3   7     8871.13     8660.90     82.04 o 
  -3  -3   7     6186.89     6238.73     65.86 o 
  -2  -3   7    11173.27    10529.49     81.58 o 
  -1  -3   7       77.85       75.53      7.57 o 
   0  -3   7     8906.64     8656.36     93.00 o 
   1  -3   7       55.19       54.05      7.28 o 
   2  -3   7     6284.48     6631.98     85.92 o 
   3  -3   7     4933.21     5094.79     97.22 o 
   4  -3   7      124.46      134.01      9.65 o 
   5  -3   7     9288.00     9306.42    196.77 o 
   6  -3   7      315.66      283.24     22.09 o 
   7  -3   7     3317.18     3346.43     75.37 o 
   8  -3   7       14.73        4.59     14.22 o 
  -9  -2   7      124.77      101.28     18.28 o 
  -8  -2   7      483.86      450.66     29.62 o 
  -7  -2   7     1211.15     1154.12     53.98 o 
  -6  -2   7     1247.46     1262.10     40.17 o 
  -5  -2   7     5161.95     5225.78     61.47 o 
  -4  -2   7      858.62      843.77     23.03 o 
  -3  -2   7    12833.81    12376.78     70.14 o 
  -2  -2   7     1891.95     1926.13     25.73 o 
  -1  -2   7     1954.18     1938.35     22.44 o 
   0  -2   7       42.24       47.42      4.94 o 
   1  -2   7     3148.17     3268.74     29.26 o 
   2  -2   7      273.55      307.95      8.57 o 
   3  -2   7      120.63      139.53      9.81 o 
   4  -2   7     8661.64     9043.07    128.45 o 
   5  -2   7       30.31       41.57     11.38 o 
   6  -2   7     5469.94     5607.98    110.06 o 
   7  -2   7       13.48        6.54     10.55 o 
   8  -2   7     2198.71     2123.97     75.13 o 
  -9  -1   7     3444.68     3400.35     85.10 o 
  -8  -1   7     1621.39     1593.52     54.65 o 
  -7  -1   7     2034.66     2051.22     44.06 o 
  -6  -1   7     7274.61     7281.48     78.04 o 
  -5  -1   7     2555.72     2581.21     45.31 o 
  -4  -1   7    14316.71    14193.85    122.36 o 
  -3  -1   7      374.01      397.24     13.79 o 
  -2  -1   7    16982.33    16326.62     99.13 o 
  -1  -1   7    12661.26    12524.31     66.94 o 
   0  -1   7     4329.34     4412.48     60.67 o 
   1  -1   7    13421.69    13210.32    115.55 o 
   2  -1   7     1417.10     1444.51     20.73 o 
   3  -1   7    17281.75    17291.93    152.05 o 
   4  -1   7      176.34      180.48     11.95 o 
   5  -1   7    10618.68    10685.43    190.69 o 
   6  -1   7     2209.71     2106.30     55.71 o 
   7  -1   7     2885.90     2966.64     63.44 o 
   8  -1   7     2279.52     2162.51     70.04 o 
  -9   0   7     1870.20     1948.74     72.98 o 
  -8   0   7      121.01      121.03     17.67 o 
  -7   0   7     1837.74     1794.41     41.78 o 
  -6   0   7       25.92       18.91      8.45 o 
  -5   0   7     3280.12     3299.04     50.47 o 
  -4   0   7     3347.00     3157.36     29.90 o 
  -3   0   7     2027.57     2008.35     32.04 o 
  -2   0   7    22591.21    21512.07    186.75 o 
  -1   0   7      127.48      111.77      9.94 o 
   0   0   7     9552.37     9585.33    127.96 o 
   1   0   7        0.92       16.95      3.93 o 
   2   0   7     3081.00     3041.29     42.87 o 
   3   0   7     5260.63     5529.41     72.85 o 
   4   0   7      479.98      505.10     20.66 o 
   5   0   7     4225.59     4250.18     62.18 o 
   6   0   7      187.41      174.84     15.56 o 
   7   0   7     3867.16     3866.21     86.39 o 
   8   0   7        0.09      -10.64     10.64 o 
  -9   1   7      268.87      243.92     23.93 o 
  -8   1   7     1766.82     1805.78     56.86 o 
  -7   1   7     1209.62     1194.27     37.54 o 
  -6   1   7     1301.65     1321.54     37.60 o 
  -5   1   7     6908.35     6851.05     80.64 o 
  -4   1   7     1965.32     1943.28     23.17 o 
  -3   1   7    12363.94    12007.00     83.16 o 
  -2   1   7     3149.07     3156.64     41.68 o 
  -1   1   7    10478.72    10133.94    128.14 o 
   0   1   7      918.46     1016.88     23.52 o 
   1   1   7     4570.53     4791.56     66.10 o 
   2   1   7     1851.50     1852.85     41.85 o 
   3   1   7      241.73      269.09     11.45 o 
   4   1   7     5749.95     5910.69     69.81 o 
   5   1   7       56.37       51.60      8.28 o 
   6   1   7     5149.09     5326.07     88.52 o 
   7   1   7       69.47       69.74     14.76 o 
  -9   2   7     2384.00     2419.12     71.12 o 
  -8   2   7     1460.89     1487.62     52.76 o 
  -7   2   7      522.66      538.53     26.41 o 
  -6   2   7     5923.35     5943.41     80.75 o 
  -5   2   7        6.10        5.41      8.42 o 
  -4   2   7     5179.10     5322.11     69.15 o 
  -3   2   7      389.10      383.62     14.60 o 
  -2   2   7     4973.39     4970.49     54.68 o 
  -1   2   7     4276.82     4522.34     42.20 o 
   0   2   7     5756.21     5724.25     51.04 o 
   1   2   7     6715.94     6559.82     67.29 o 
   2   2   7     1021.68     1067.36     33.16 o 
   3   2   7     3574.25     3700.06     44.37 o 
   4   2   7      364.37      394.14     23.42 o 
   5   2   7     3253.38     3278.52     67.84 o 
   6   2   7     1445.61     1414.36     47.78 o 
   7   2   7     1057.23     1042.40     43.73 o 
  -9   3   7      580.62      584.63     36.32 o 
  -8   3   7     2519.98     2533.20     69.96 o 
  -7   3   7     2342.70     2404.01     64.11 o 
  -6   3   7      125.68      117.84     14.74 o 
  -5   3   7     3821.00     3981.76     60.37 o 
  -4   3   7     5570.54     5572.74     56.77 o 
  -3   3   7     4793.00     4700.26     72.67 o 
  -2   3   7     6552.25     6437.13     61.62 o 
  -1   3   7     3340.03     3484.21     52.73 o 
   0   3   7    12522.74    12852.79    192.80 o 
   1   3   7     1908.01     1918.29     43.69 o 
   2   3   7     8454.47     8415.06    145.75 o 
   3   3   7      190.75      185.35     12.90 o 
   4   3   7     1831.81     1854.27     56.41 o 
   5   3   7     4789.60     4587.84    119.18 o 
   6   3   7      653.53      641.34     52.43 o 
   7   3   7     3651.06     3514.48     92.07 o 
  -8   4   7     2803.84     2832.32     75.37 o 
  -7   4   7     1460.53     1442.95     51.43 o 
  -6   4   7     3023.40     3100.52     72.39 o 
  -5   4   7     4110.55     4189.81    106.67 o 
  -4   4   7      796.10      848.65     28.27 o 
  -3   4   7     8524.94     8469.46     94.66 o 
  -2   4   7       36.51       41.69      7.66 o 
  -1   4   7     6416.18     6348.90     69.57 o 
   0   4   7     2508.89     2511.61     64.86 o 
   1   4   7     1118.95     1158.30     60.26 o 
   2   4   7      904.05      898.51     29.53 o 
   3   4   7      186.05      167.75     18.86 o 
   4   4   7     6201.82     6222.41    161.75 o 
   5   4   7       50.65       41.80     17.30 o 
   6   4   7     3054.54     3009.39     96.50 o 
  -8   5   7      369.53      380.36     29.57 o 
  -7   5   7      960.31      930.47     43.26 o 
  -6   5   7      553.18      560.47     33.07 o 
  -5   5   7      591.23      581.22     32.69 o 
  -4   5   7      924.81      858.27     34.14 o 
  -3   5   7      367.63      382.63     22.22 o 
  -2   5   7     4287.00     4402.73     62.39 o 
  -1   5   7     1440.82     1456.27     39.22 o 
   0   5   7     1600.67     1594.50     45.86 o 
   1   5   7      647.19      668.09     28.21 o 
   2   5   7     1056.46     1092.56     35.73 o 
   3   5   7     1260.91     1264.47     48.19 o 
   4   5   7      140.78      106.98     22.03 o 
   5   5   7     1029.96      976.88     55.86 o 
   6   5   7      550.51      518.10     43.82 o 
  -7   6   7     2152.97     2075.88     93.99 o 
  -6   6   7       70.34       76.59     15.05 o 
  -5   6   7     3093.36     3089.69     68.55 o 
  -4   6   7     1877.58     1874.91     51.61 o 
  -3   6   7     4792.70     4739.18     69.10 o 
  -2   6   7     4288.32     4311.16     65.43 o 
  -1   6   7     3334.31     3452.75     74.46 o 
   0   6   7     8011.72     8502.83    118.77 o 
   1   6   7      763.16      726.08     31.45 o 
   2   6   7     3104.36     3149.03     77.50 o 
   3   6   7      370.60      310.15     26.38 o 
   4   6   7     1121.50     1179.40     61.83 o 
   5   6   7     2224.67     2308.38    121.16 o 
  -6   7   7     1384.69     1434.03     52.75 o 
  -5   7   7      597.57      606.10     54.60 o 
  -4   7   7      655.33      634.74     38.42 o 
  -3   7   7     1471.79     1459.21     46.81 o 
  -2   7   7        3.33       13.29     17.86 o 
  -1   7   7     2554.17     2671.42     86.34 o 
   0   7   7      829.61      762.72     34.32 o 
   1   7   7     3202.70     3404.43    125.95 o 
   2   7   7     1123.10     1114.74     50.05 o 
   3   7   7      770.01      733.98     44.68 o 
   4   7   7     1852.96     1781.28     79.41 o 
  -5   8   7      211.39      191.66     23.71 o 
  -4   8   7      990.76     1012.96     49.91 o 
  -3   8   7      474.50      476.55     35.32 o 
  -2   8   7     1558.82     1528.96     51.57 o 
  -1   8   7     1258.30     1289.67     46.72 o 
   0   8   7     3358.55     3394.91     74.75 o 
   1   8   7     2159.88     2202.34     70.32 o 
   2   8   7     1728.12     1660.33     63.95 o 
   3   8   7      564.12      528.27     45.35 o 
  -3   9   7     1175.90     1138.65     55.48 o 
  -2   9   7      715.84      662.50     42.70 o 
  -1   9   7     1224.06     1194.55     48.78 o 
   0   9   7     1320.72     1296.48     44.99 o 
  -3 -11   8      525.88      505.82     40.94 o 
  -2 -11   8      573.52      489.88     45.20 o 
  -1 -11   8      272.45      220.84     27.38 o 
   0 -11   8     1307.69     1254.14     60.79 o 
   1 -11   8        1.64       -7.14     13.09 o 
   2 -11   8      549.87      533.63     39.87 o 
  -4 -10   8      335.09      330.47     32.23 o 
  -3 -10   8     1508.33     1477.73     74.94 o 
  -2 -10   8        0.30       23.18     14.76 o 
  -1 -10   8     2996.63     2966.59     86.50 o 
   0 -10   8     1597.85     1584.47     63.43 o 
   1 -10   8     4280.50     4340.51     84.59 o 
   2 -10   8     1414.29     1349.48     48.63 o 
   3 -10   8     1939.37     1894.20     58.33 o 
   4 -10   8     2793.18     2753.11     73.76 o 
  -6  -9   8      895.29      902.33     83.64 o 
  -5  -9   8        0.27        2.04     10.95 o 
  -4  -9   8      804.63      838.65     43.11 o 
  -3  -9   8     1452.59     1381.98     49.67 o 
  -2  -9   8      983.90      991.57     48.39 o 
  -1  -9   8     4308.00     4091.09     95.14 o 
   0  -9   8     1361.62     1337.22     44.23 o 
   1  -9   8     3590.46     3591.96     73.04 o 
   2  -9   8      780.47      760.86     34.74 o 
   3  -9   8     2350.54     2390.81     61.66 o 
   4  -9   8      328.48      316.56     22.34 o 
   5  -9   8      848.79      728.10     38.36 o 
  -7  -8   8     3270.96     3333.57     93.51 o 
  -6  -8   8        6.67      -11.19     14.06 o 
  -5  -8   8     3028.08     3020.69     73.96 o 
  -4  -8   8      807.70      808.75     37.46 o 
  -3  -8   8     2536.98     2587.34     65.85 o 
  -2  -8   8     6196.17     6193.47     94.54 o 
  -1  -8   8      279.28      250.92     19.55 o 
   0  -8   8     3973.69     4120.11     72.67 o 
   1  -8   8       92.39       79.89     12.79 o 
   2  -8   8     4016.73     4030.19     73.78 o 
   3  -8   8     1235.05     1273.11     42.25 o 
   4  -8   8     2972.91     2975.24     62.13 o 
   5  -8   8     2069.67     2076.01     61.30 o 
   6  -8   8      227.76      218.45     31.94 o 
  -7  -7   8     1443.78     1317.97     52.37 o 
  -6  -7   8     2114.22     2108.30     57.37 o 
  -5  -7   8      417.96      437.92     22.67 o 
  -4  -7   8     1137.91     1094.66     40.38 o 
  -3  -7   8     3614.89     3770.51     62.84 o 
  -2  -7   8       71.90       62.71     10.32 o 
  -1  -7   8     2849.14     2868.31     50.88 o 
   0  -7   8     2192.98     2198.40     50.75 o 
   1  -7   8     3269.58     3263.10     69.44 o 
   2  -7   8     1347.83     1379.15     40.64 o 
   3  -7   8     1234.93     1252.06     35.85 o 
   4  -7   8     1771.96     1779.75     45.87 o 
   5  -7   8       34.98       37.19     10.97 o 
   6  -7   8      691.49      637.27     43.15 o 
  -8  -6   8      472.08      381.69     28.04 o 
  -7  -6   8     1322.31     1266.18     46.44 o 
  -6  -6   8     2341.72     2293.18     51.36 o 
  -5  -6   8     1334.08     1325.98     36.90 o 
  -4  -6   8     3201.19     3307.82     46.12 o 
  -3  -6   8       21.75       24.27      8.19 o 
  -2  -6   8     6244.39     6397.16     56.93 o 
  -1  -6   8     2085.18     2158.48     31.91 o 
   0  -6   8    10785.43    10841.16    104.18 o 
   1  -6   8     6451.84     6671.89     68.76 o 
   2  -6   8     1008.57     1078.75     28.91 o 
   3  -6   8     4315.19     4369.42     96.18 o 
   4  -6   8        2.29       12.69      9.26 o 
   5  -6   8     3872.13     3883.86     94.99 o 
   6  -6   8      626.53      605.51     40.77 o 
   7  -6   8     1607.85     1658.96     70.07 o 
  -8  -5   8        5.85       -1.08      8.82 o 
  -7  -5   8     7075.44     7025.16    150.86 o 
  -6  -5   8      253.80      244.85     17.44 o 
  -5  -5   8     7156.74     7266.39    119.24 o 
  -4  -5   8     1668.83     1655.23     33.78 o 
  -3  -5   8     1916.89     1907.11     30.92 o 
  -2  -5   8     4460.60     4423.71     46.39 o 
  -1  -5   8      187.28      201.74      9.97 o 
   0  -5   8    15226.14    15417.61    150.81 o 
   1  -5   8     2818.41     3016.14     55.40 o 
   2  -5   8    10579.12    10613.52    166.97 o 
   3  -5   8     5005.36     5090.32     87.84 o 
   4  -5   8     3386.26     3405.85     84.12 o 
   5  -5   8     4610.54     4559.45    100.78 o 
   6  -5   8      209.25      208.79     25.41 o 
   7  -5   8     1583.37     1499.71     65.04 o 
  -9  -4   8       10.42       17.77     11.15 o 
  -8  -4   8     3076.86     3051.15     76.81 o 
  -7  -4   8      124.48      138.50     17.76 o 
  -6  -4   8     5669.19     5746.88     89.24 o 
  -5  -4   8      553.96      516.40     26.28 o 
  -4  -4   8      234.20      268.05     24.44 o 
  -3  -4   8     1488.76     1491.21     30.24 o 
  -2  -4   8      529.97      573.00     16.12 o 
  -1  -4   8     3273.08     3338.65     57.47 o 
   0  -4   8     3460.15     3613.56     38.68 o 
   1  -4   8     9214.82     9317.84    124.50 o 
   2  -4   8     1204.03     1204.76     24.27 o 
   3  -4   8     2363.90     2519.23     59.10 o 
   4  -4   8     3544.92     3685.51     56.98 o 
   5  -4   8      694.77      687.42     39.75 o 
   6  -4   8      959.78      908.94     54.43 o 
   7  -4   8      125.09       88.59     18.74 o 
  -9  -3   8     1362.61     1312.17     54.03 o 
  -8  -3   8      897.80      845.59     41.45 o 
  -7  -3   8     2600.08     2612.73     65.54 o 
  -6  -3   8     7937.11     8134.85    155.45 o 
  -5  -3   8      507.17      505.47     23.40 o 
  -4  -3   8     9658.75     9408.24     88.52 o 
  -3  -3   8       56.71       56.42      6.59 o 
  -2  -3   8    21485.54    21102.36    141.62 o 
  -1  -3   8     1923.70     1950.95     24.72 o 
   0  -3   8     5661.45     5780.63     41.46 o 
   1  -3   8     6203.74     6361.88     64.15 o 
   2  -3   8      616.02      623.47     13.25 o 
   3  -3   8     7141.89     7407.92     83.79 o 
   4  -3   8      130.10      165.65     21.55 o 
   5  -3   8     6606.91     6740.98    127.76 o 
   6  -3   8     1881.87     1896.80    115.54 o 
   7  -3   8     1847.93     1788.87     67.11 o 
  -9  -2   8     1110.06     1131.50     50.27 o 
  -8  -2   8       42.20        6.45     11.53 o 
  -7  -2   8     7114.39     7265.28     94.98 o 
  -6  -2   8       41.05       47.94     13.72 o 
  -5  -2   8     9235.17     9153.95    175.27 o 
  -4  -2   8       41.96       39.02      6.24 o 
  -3  -2   8     6703.58     6643.70     53.77 o 
  -2  -2   8     4442.52     4417.81     41.64 o 
  -1  -2   8       14.33       26.34      5.75 o 
   0  -2   8     7801.91     7938.10     77.06 o 
   1  -2   8      957.17     1032.03     21.79 o 
   2  -2   8     9466.54     9844.66     87.94 o 
   3  -2   8     2110.50     2161.71     30.03 o 
   4  -2   8     6046.32     6134.58    122.91 o 
   5  -2   8     1871.02     1889.48     52.16 o 
   6  -2   8      641.84      603.51     31.65 o 
   7  -2   8      858.45      878.28     40.12 o 
  -9  -1   8      124.65       90.83     17.96 o 
  -8  -1   8     4580.94     4791.31     96.88 o 
  -7  -1   8      602.12      607.32     25.23 o 
  -6  -1   8     5434.81     5333.32     88.33 o 
  -5  -1   8     1857.63     1831.90     38.45 o 
  -4  -1   8     1800.99     1830.24     51.00 o 
  -3  -1   8     7103.19     7027.99     64.69 o 
  -2  -1   8      695.17      794.40     19.48 o 
  -1  -1   8    14166.23    13791.99     77.68 o 
   0  -1   8     5921.59     5950.01     43.38 o 
   1  -1   8    13625.40    13787.85    176.64 o 
   2  -1   8     5098.33     5303.53     64.77 o 
   3  -1   8     1983.24     2053.76     35.04 o 
   4  -1   8     5061.88     5204.41     65.65 o 
   5  -1   8      588.86      582.06     26.06 o 
   6  -1   8     1479.08     1504.62     43.85 o 
   7  -1   8      436.43      391.06     24.66 o 
  -9   0   8     1293.62     1282.41     60.54 o 
  -8   0   8     2031.13     1993.22     59.91 o 
  -7   0   8       44.06       36.92      9.22 o 
  -6   0   8     8778.50     8893.88     97.27 o 
  -5   0   8      642.10      586.45     24.96 o 
  -4   0   8     5917.44     5771.52     53.85 o 
  -3   0   8       41.86       65.98      7.45 o 
  -2   0   8     4339.74     4377.66     57.31 o 
  -1   0   8     1556.56     1640.38     30.43 o 
   0   0   8     2157.92     2332.72     34.07 o 
   1   0   8     2105.45     2115.17     23.53 o 
   2   0   8       60.59       56.34      8.28 o 
   3   0   8     3659.16     3767.12     47.74 o 
   4   0   8      264.08      260.10     16.36 o 
   5   0   8     5917.50     5995.13     76.57 o 
   6   0   8      178.55      162.81     14.92 o 
   7   0   8     1851.80     1864.22     56.40 o 
  -9   1   8     1346.82     1285.65     52.26 o 
  -8   1   8      498.87      532.33     32.50 o 
  -7   1   8     6830.04     6884.32     91.60 o 
  -6   1   8     1659.58     1683.24     43.88 o 
  -5   1   8    12189.84    12203.69    139.48 o 
  -4   1   8       89.85       91.71      7.59 o 
  -3   1   8     8080.57     8035.48     72.51 o 
  -2   1   8       90.01      102.19      9.48 o 
  -1   1   8     2847.63     2853.04     47.78 o 
   0   1   8     5901.87     5876.19     53.16 o 
   1   1   8      476.60      504.06     17.25 o 
   2   1   8    12564.76    12667.93    128.18 o 
   3   1   8     1441.55     1490.72     33.00 o 
   4   1   8     7269.22     7443.94     81.80 o 
   5   1   8      703.97      691.75     27.12 o 
   6   1   8     4295.38     4277.47     82.10 o 
   7   1   8     1476.56     1579.33     53.53 o 
  -9   2   8       17.54       -9.59      9.94 o 
  -8   2   8     2434.55     2442.19     68.52 o 
  -7   2   8      835.37      849.37     33.88 o 
  -6   2   8     4063.61     4233.05     70.79 o 
  -5   2   8     6817.22     6738.34     89.38 o 
  -4   2   8      854.67      900.14     29.25 o 
  -3   2   8    10099.31     9928.13     83.13 o 
  -2   2   8       77.65       77.64      6.58 o 
  -1   2   8     7689.36     7572.94     71.32 o 
   0   2   8     2086.27     2066.59     34.38 o 
   1   2   8     6919.12     7038.45    118.47 o 
   2   2   8     3892.67     3980.78     47.53 o 
   3   2   8      365.98      386.39     21.58 o 
   4   2   8     3723.68     3777.04     64.52 o 
   5   2   8       66.19       41.09     11.78 o 
   6   2   8     2787.72     2780.45     68.84 o 
   7   2   8      388.19      370.92     27.58 o 
  -9   3   8      532.48      528.65     35.66 o 
  -8   3   8      687.77      720.72     38.96 o 
  -7   3   8      578.35      571.44     33.19 o 
  -6   3   8     3377.80     3557.44     66.96 o 
  -5   3   8     1150.66     1171.25     34.37 o 
  -4   3   8     3207.26     3266.10     50.62 o 
  -3   3   8       41.51       32.09      7.48 o 
  -2   3   8     3314.15     3442.63     47.39 o 
  -1   3   8       47.15       57.54      9.03 o 
   0   3   8      189.24      198.37     11.45 o 
   1   3   8     2384.25     2381.69     71.02 o 
   2   3   8      130.47      133.28     10.53 o 
   3   3   8     5381.81     5495.30    116.44 o 
   4   3   8       98.99      100.06     17.53 o 
   5   3   8     4315.26     4379.62     94.36 o 
   6   3   8        5.44        6.21     11.38 o 
  -8   4   8      571.17      584.56     36.12 o 
  -7   4   8     3860.20     4025.54     87.15 o 
  -6   4   8      173.97      176.47     18.16 o 
  -5   4   8     5730.02     5707.58     95.92 o 
  -4   4   8      368.37      318.66     21.28 o 
  -3   4   8     3108.07     3171.86     48.48 o 
  -2   4   8     1751.91     1758.51     36.30 o 
  -1   4   8     1224.92     1270.42     33.14 o 
   0   4   8     7242.94     7410.36     98.01 o 
   1   4   8      605.59      594.78     31.24 o 
   2   4   8     7429.83     7718.93    159.09 o 
   3   4   8      172.09      151.51     23.01 o 
   4   4   8     5290.85     5241.79    149.17 o 
   5   4   8      624.80      658.93     51.69 o 
   6   4   8     1999.71     2007.89     82.79 o 
  -8   5   8      625.43      688.46     40.35 o 
  -7   5   8      699.87      675.98     44.37 o 
  -6   5   8     1775.11     1768.51     58.60 o 
  -5   5   8     1639.52     1592.11     53.68 o 
  -4   5   8     2961.93     2884.23     62.62 o 
  -3   5   8     4461.56     4568.98     66.17 o 
  -2   5   8     1523.29     1562.37     39.21 o 
  -1   5   8     5121.51     5175.11    106.87 o 
   0   5   8      682.82      723.04     33.05 o 
   1   5   8     1421.23     1410.53     49.96 o 
   2   5   8       71.58       69.52     16.72 o 
   3   5   8      445.35      377.12     35.20 o 
   4   5   8     3835.22     3716.59    151.12 o 
   5   5   8      357.02      327.34     36.45 o 
  -7   6   8      582.29      529.10     35.78 o 
  -6   6   8     2886.89     2869.65     70.34 o 
  -5   6   8     1261.33     1185.30     43.81 o 
  -4   6   8     5644.66     5791.35     92.40 o 
  -3   6   8      282.23      283.16     18.59 o 
  -2   6   8     3880.00     3999.85     74.58 o 
  -1   6   8      167.65      158.98     18.96 o 
   0   6   8      547.63      618.04     35.54 o 
   1   6   8     1902.36     1962.70     61.87 o 
   2   6   8      278.01      273.36     25.49 o 
   3   6   8     4053.60     4035.76    112.93 o 
   4   6   8       39.29       33.38     16.82 o 
  -6   7   8        5.89       -5.48     10.41 o 
  -5   7   8      837.57      899.00     47.50 o 
  -4   7   8      283.79      272.92     27.18 o 
  -3   7   8     1105.80     1087.89     42.04 o 
  -2   7   8      531.36      497.86     29.09 o 
  -1   7   8      549.47      570.30     39.22 o 
   0   7   8     2369.83     2400.13     71.51 o 
   1   7   8      219.58      253.46     26.80 o 
   2   7   8     1743.72     1777.70     64.35 o 
   3   7   8       84.02       55.48     23.03 o 
  -4   8   8     2147.65     2149.78     74.00 o 
  -3   8   8     2132.53     2094.18     72.06 o 
  -2   8   8     2107.25     2083.39     61.56 o 
  -1   8   8     1846.52     1904.76     80.50 o 
   0   8   8      449.20      405.57     38.47 o 
   1   8   8     2489.06     2437.57     77.57 o 
   2   8   8      332.81      325.63     37.01 o 
  -2 -11   9     1543.82     1424.45     65.47 o 
  -1 -11   9       35.57       -6.50     14.25 o 
   0 -11   9      598.82      591.99     42.46 o 
   1 -11   9     1107.07      990.13     53.60 o 
   2 -11   9        2.39      -10.75     13.70 o 
  -4 -10   9     1573.48     1546.39     57.67 o 
  -3 -10   9     1681.78     1709.17     68.60 o 
  -2 -10   9     3398.55     3449.43     95.19 o 
  -1 -10   9     1524.37     1432.10     61.29 o 
   0 -10   9     4844.89     4754.77    108.76 o 
   1 -10   9        6.80        6.38      9.56 o 
   2 -10   9     2724.33     2819.37     70.27 o 
   3 -10   9      492.32      489.59     35.33 o 
   4 -10   9     1237.43     1117.26     48.84 o 
  -6  -9   9      440.03      400.04     37.45 o 
  -5  -9   9     1404.27     1374.89     53.50 o 
  -4  -9   9      121.64       90.57     15.73 o 
  -3  -9   9     3544.22     3710.38     82.97 o 
  -2  -9   9      184.47      149.13     21.41 o 
  -1  -9   9     2027.31     2091.72     55.24 o 
   0  -9   9      322.89      309.00     22.53 o 
   1  -9   9      459.55      416.86     26.05 o 
   2  -9   9      557.02      587.98     30.68 o 
   3  -9   9       68.76       51.77     18.43 o 
   4  -9   9     2813.67     2754.21     72.36 o 
   5  -9   9        2.18       15.65     11.68 o 
  -6  -8   9     1113.37     1073.28     57.02 o 
  -5  -8   9     1328.47     1336.82     50.55 o 
  -4  -8   9     1279.28     1312.83     48.22 o 
  -3  -8   9        8.96       12.06     11.52 o 
  -2  -8   9     3748.16     3884.64     71.72 o 
  -1  -8   9      832.79      783.26     33.12 o 
   0  -8   9     4198.90     4191.87     74.41 o 
   1  -8   9     1740.54     1789.34     49.42 o 
   2  -8   9     1036.53     1050.56     38.31 o 
   3  -8   9     4134.38     4047.40    106.77 o 
   4  -8   9       10.84       12.76     10.75 o 
   5  -8   9     3622.41     3559.09     98.60 o 
  -7  -7   9     2120.72     2041.86     60.81 o 
  -6  -7   9      134.55      133.73     14.69 o 
  -5  -7   9     2008.68     1974.36     46.48 o 
  -4  -7   9     4673.57     4769.38    113.76 o 
  -3  -7   9     4105.72     4095.03     64.42 o 
  -2  -7   9    10248.43    10630.49    127.93 o 
  -1  -7   9     3022.63     3104.13     53.01 o 
   0  -7   9     7026.82     7086.66    138.27 o 
   1  -7   9      231.50      225.80     17.91 o 
   2  -7   9     2971.34     2852.53     63.77 o 
   3  -7   9     1923.16     1904.45     62.05 o 
   4  -7   9      862.62      872.92     38.19 o 
   5  -7   9     3574.59     3630.76     96.84 o 
   6  -7   9      130.70      141.45     22.92 o 
  -8  -6   9     1523.28     1487.66     57.33 o 
  -7  -6   9      274.72      249.48     21.93 o 
  -6  -6   9     1789.92     1764.38     45.80 o 
  -5  -6   9     1626.39     1638.06     37.86 o 
  -4  -6   9     2187.54     2201.72     37.43 o 
  -3  -6   9     6909.60     7075.42     66.03 o 
  -2  -6   9      310.84      321.37     13.90 o 
  -1  -6   9     3087.10     3234.19     72.35 o 
   0  -6   9       10.46       15.12      6.72 o 
   1  -6   9     3830.55     3860.13     74.26 o 
   2  -6   9     1016.83     1082.86     31.58 o 
   3  -6   9      264.89      268.96     19.51 o 
   4  -6   9     3680.74     3625.23     73.93 o 
   5  -6   9      209.91      181.10     23.42 o 
   6  -6   9     1925.81     1941.97     73.77 o 
  -8  -5   9      531.04      502.71     34.74 o 
  -7  -5   9     3401.01     3370.97     71.22 o 
  -6  -5   9     1201.30     1259.26     37.18 o 
  -5  -5   9      511.12      509.36     22.57 o 
  -4  -5   9     2460.93     2477.69     44.39 o 
  -3  -5   9     1740.91     1759.09     30.72 o 
  -2  -5   9     5787.86     5937.48     72.81 o 
  -1  -5   9     2457.02     2472.98     39.25 o 
   0  -5   9     6852.56     7101.02    105.56 o 
   1  -5   9     8198.86     8322.37    107.59 o 
   2  -5   9     1815.70     1869.61     67.10 o 
   3  -5   9     3211.90     3381.24     56.54 o 
   4  -5   9      176.54      160.36     17.06 o 
   5  -5   9     1814.75     1776.17     65.80 o 
   6  -5   9      457.52      515.03     38.46 o 
   7  -5   9     1455.43     1410.81     64.76 o 
  -8  -4   9      755.51      703.70     39.77 o 
  -7  -4   9     1430.07     1403.10     52.58 o 
  -6  -4   9      223.92      226.48     18.62 o 
  -5  -4   9     2332.43     2427.86     61.97 o 
  -4  -4   9     2422.80     2379.31     46.49 o 
  -3  -4   9     4302.07     4308.49     52.49 o 
  -2  -4   9     3672.87     3603.17     40.40 o 
  -1  -4   9     5973.33     5894.85     78.05 o 
   0  -4   9     5196.22     5360.36     74.16 o 
   1  -4   9     1710.69     1745.60     21.76 o 
   2  -4   9     2385.05     2494.00     74.15 o 
   3  -4   9      346.39      355.54     18.51 o 
   4  -4   9     1076.47     1110.97     39.11 o 
   5  -4   9     3933.63     3716.99     92.37 o 
   6  -4   9      721.46      714.66     43.75 o 
   7  -4   9     3421.21     3178.15     94.12 o 
  -9  -3   9        9.24      -21.34     24.51 o 
  -8  -3   9     4519.23     4551.18     94.00 o 
  -7  -3   9      327.85      321.81     21.70 o 
  -6  -3   9    10345.62    10430.50    229.40 o 
  -5  -3   9     2597.37     2564.62     55.58 o 
  -4  -3   9     2801.19     2837.89     46.76 o 
  -3  -3   9    10981.43    10906.45     87.19 o 
  -2  -3   9       44.63       46.32      4.69 o 
  -1  -3   9    11500.27    11378.53     95.12 o 
   0  -3   9       83.54       86.99      9.17 o 
   1  -3   9     5819.21     5764.00     69.68 o 
   2  -3   9     4737.74     4974.14     80.94 o 
   3  -3   9     2129.68     2198.64     44.53 o 
   4  -3   9    10646.72    10971.98    256.40 o 
   5  -3   9      360.91      305.66     27.69 o 
   6  -3   9     2907.04     2846.19     97.89 o 
   7  -3   9      274.65      210.00     28.84 o 
  -9  -2   9     2941.06     2984.43     81.42 o 
  -8  -2   9      687.28      668.59     37.28 o 
  -7  -2   9     1832.63     1888.89     49.54 o 
  -6  -2   9     1685.86     1672.85     39.51 o 
  -5  -2   9      106.03      141.12     19.54 o 
  -4  -2   9      919.58      881.24     21.91 o 
  -3  -2   9     2733.30     2657.68     36.24 o 
  -2  -2   9     7859.58     7907.58     61.54 o 
  -1  -2   9     8226.35     8374.07    122.35 o 
   0  -2   9     2811.58     2752.62     37.47 o 
   1  -2   9     1791.11     1816.40     48.55 o 
   2  -2   9     2044.63     2154.06     42.82 o 
   3  -2   9      993.42     1005.72     25.21 o 
   4  -2   9      482.76      499.35     21.23 o 
   5  -2   9     1142.96     1168.85     37.21 o 
   6  -2   9      625.07      644.80     33.65 o 
   7  -2   9      357.36      387.40     28.27 o 
  -9  -1   9      811.35      799.10     49.33 o 
  -8  -1   9     2294.13     2357.33     59.44 o 
  -7  -1   9     2154.70     2134.98     47.55 o 
  -6  -1   9     1212.65     1227.36     34.46 o 
  -5  -1   9     2223.57     2183.56     61.47 o 
  -4  -1   9        4.70        7.40      5.04 o 
  -3  -1   9     9476.99     9755.68    255.87 o 
  -2  -1   9     4239.94     4387.08     52.49 o 
  -1  -1   9     3942.50     3832.07     44.09 o 
   0  -1   9     7440.53     7490.19     71.25 o 
   1  -1   9     4415.76     4511.06     59.40 o 
   2  -1   9     4693.06     4825.08     44.06 o 
   3  -1   9       19.91       15.88      6.31 o 
   4  -1   9     5623.53     5699.77     80.57 o 
   5  -1   9      906.86      905.36     30.83 o 
   6  -1   9     3375.11     3346.90     62.19 o 
   7  -1   9     2037.36     2096.98     68.12 o 
  -9   0   9       44.22       43.58     12.72 o 
  -8   0   9     5526.74     5757.91    102.86 o 
  -7   0   9      260.36      222.64     17.96 o 
  -6   0   9     4088.41     4178.05     70.65 o 
  -5   0   9     1258.89     1204.02     37.36 o 
  -4   0   9     1712.27     1680.30     36.01 o 
  -3   0   9     5644.85     5739.72     70.00 o 
  -2   0   9       25.26       51.62      7.72 o 
  -1   0   9     8763.23     9005.32     93.23 o 
   0   0   9     2302.02     2412.64     35.92 o 
   1   0   9    14945.14    14851.48    105.32 o 
   2   0   9     3535.29     3621.65     61.48 o 
   3   0   9     2222.98     2316.81     43.22 o 
   4   0   9     3118.70     3229.05     55.15 o 
   5   0   9      310.23      327.09     19.36 o 
   6   0   9     1848.71     1905.79     58.76 o 
   7   0   9       66.22       70.15     15.72 o 
  -9   1   9     2738.20     2849.04     78.30 o 
  -8   1   9      979.24      930.00     42.76 o 
  -7   1   9     2392.05     2348.48     55.58 o 
  -6   1   9     1762.53     1813.94     46.95 o 
  -5   1   9      939.70      901.75     32.32 o 
  -4   1   9     2052.08     2041.57     33.74 o 
  -3   1   9      804.08      754.79     23.36 o 
  -2   1   9    10189.54    10197.17     91.45 o 
  -1   1   9      515.39      502.07     17.01 o 
   0   1   9     7209.90     7217.59     61.93 o 
   1   1   9      959.57     1006.91     22.93 o 
   2   1   9     3321.94     3364.00     51.10 o 
   3   1   9     1231.95     1270.99     32.13 o 
   4   1   9        6.94       10.96      7.42 o 
   5   1   9     1192.73     1220.50     43.41 o 
   6   1   9      777.55      780.01     37.21 o 
   7   1   9      946.61      903.16     41.98 o 
  -9   2   9     1385.84     1330.68     54.72 o 
  -8   2   9      586.04      550.05     34.02 o 
  -7   2   9     4788.86     4770.83     81.82 o 
  -6   2   9      602.49      598.31     28.73 o 
  -5   2   9     5543.83     5739.29     74.55 o 
  -4   2   9     1056.23     1008.74     34.01 o 
  -3   2   9     3404.09     3440.33     54.42 o 
  -2   2   9     1325.40     1321.08     32.18 o 
  -1   2   9     2974.98     3015.15     42.22 o 
   0   2   9     2782.80     2784.62     40.17 o 
   1   2   9     1177.43     1194.13     29.79 o 
   2   2   9     5414.43     5455.52     66.48 o 
   3   2   9      108.71      111.55     11.28 o 
   4   2   9     5118.24     5124.15    115.59 o 
   5   2   9      513.19      492.48     33.50 o 
   6   2   9     1447.60     1420.58     57.39 o 
  -8   3   9     2323.59     2351.93     72.92 o 
  -7   3   9      217.54      206.51     23.02 o 
  -6   3   9     6234.85     6404.98     92.86 o 
  -5   3   9      172.18      170.15     16.75 o 
  -4   3   9     1209.82     1160.89     38.46 o 
  -3   3   9      384.14      371.01     18.52 o 
  -2   3   9       91.84      112.72     10.80 o 
  -1   3   9     5540.55     5672.52     95.70 o 
   0   3   9       27.62       27.23      7.88 o 
   1   3   9     6723.57     6829.62     86.20 o 
   2   3   9      146.56      134.91     12.17 o 
   3   3   9     6930.34     7079.46    112.93 o 
   4   3   9      819.60      812.23     43.36 o 
   5   3   9     3043.71     2957.98     80.52 o 
   6   3   9     1157.09     1134.80     53.07 o 
  -8   4   9      244.50      199.64     25.61 o 
  -7   4   9     2843.25     2933.59     76.74 o 
  -6   4   9      912.01      948.87     42.88 o 
  -5   4   9     1607.51     1642.73     48.02 o 
  -4   4   9     2945.71     2938.42     61.74 o 
  -3   4   9        2.44       -3.72      6.85 o 
  -2   4   9     8223.55     8325.51    107.30 o 
  -1   4   9     2849.86     2843.68     51.42 o 
   0   4   9     3516.04     3530.22     56.97 o 
   1   4   9     3026.30     3072.40     70.45 o 
   2   4   9     2292.96     2167.49     76.11 o 
   3   4   9     2613.84     2431.19    118.26 o 
   4   4   9       87.53       25.34     20.87 o 
   5   4   9     3515.66     3415.39    105.95 o 
  -7   5   9     2394.31     2377.91     72.87 o 
  -6   5   9        8.37       24.31     12.20 o 
  -5   5   9     2345.71     2325.85     87.49 o 
  -4   5   9        4.07       -9.71      9.71 o 
  -3   5   9     2035.39     1974.68     45.38 o 
  -2   5   9      181.16      190.93     15.51 o 
  -1   5   9      789.93      791.07     33.10 o 
   0   5   9     3736.65     3903.97     78.87 o 
   1   5   9      178.77      166.04     19.97 o 
   2   5   9     1322.52     1274.54     80.95 o 
   3   5   9       20.41       -3.59     18.45 o 
   4   5   9     1959.94     2036.09     85.61 o 
   5   5   9       61.09       64.25     21.01 o 
  -6   6   9     3822.41     3744.84     82.17 o 
  -5   6   9       74.84       73.98     14.51 o 
  -4   6   9     1846.48     1800.31     53.55 o 
  -3   6   9      461.02      457.51     23.80 o 
  -2   6   9     1899.27     1860.68     52.83 o 
  -1   6   9     3628.64     3696.40     82.51 o 
   0   6   9      192.57      158.16     17.58 o 
   1   6   9     6605.01     6882.22    154.33 o 
   2   6   9       57.72       46.21     19.57 o 
   3   6   9     4644.17     4712.58    126.84 o 
   4   6   9      284.52      302.74     35.91 o 
  -5   7   9      889.51      851.50     47.42 o 
  -4   7   9     1846.80     1811.65     66.23 o 
  -3   7   9        6.51       48.05     16.23 o 
  -2   7   9     2234.25     2212.60     61.27 o 
  -1   7   9       91.15       98.54     18.14 o 
   0   7   9     2236.86     2289.50     62.94 o 
   1   7   9     1372.83     1475.37     59.26 o 
   2   7   9     1595.70     1550.09     75.27 o 
  -3   8   9     1306.33     1348.69     59.22 o 
  -2   8   9       32.82       23.61     11.80 o 
  -1   8   9      634.45      607.99     34.70 o 
   0   8   9      931.07      873.90     41.63 o 
  -2 -11  10        1.31      -12.21     14.88 o 
  -1 -11  10     1198.28     1205.78     60.05 o 
   0 -11  10      217.63      165.50     27.82 o 
   1 -11  10     1295.63     1269.27     75.94 o 
  -4 -10  10     2556.60     2583.86     74.99 o 
  -3 -10  10      116.91       86.51     18.50 o 
  -2 -10  10     2706.14     2646.18     84.07 o 
  -1 -10  10        8.62        2.28     12.15 o 
   0 -10  10     1118.78     1024.48     51.83 o 
   1 -10  10      879.16      884.71     39.93 o 
   2 -10  10      477.83      426.25     33.18 o 
   3 -10  10     2766.22     2907.46    104.72 o 
  -5  -9  10     2792.93     2837.92     77.80 o 
  -4  -9  10      247.82      203.33     21.54 o 
  -3  -9  10     2076.65     2084.42     61.74 o 
  -2  -9  10     1302.42     1300.27     56.15 o 
  -1  -9  10      188.06      193.94     18.43 o 
   0  -9  10     4250.52     4305.89     81.39 o 
   1  -9  10      398.39      401.47     26.20 o 
   2  -9  10     4877.82     4949.07    120.19 o 
   3  -9  10      357.69      372.45     26.38 o 
   4  -9  10     4357.46     4302.88     92.01 o 
  -6  -8  10     1602.60     1552.63     69.22 o 
  -5  -8  10      723.06      689.05     37.62 o 
  -4  -8  10     2992.37     2941.63     72.36 o 
  -3  -8  10     3109.20     3167.45     71.89 o 
  -2  -8  10     1112.60     1136.40     35.95 o 
  -1  -8  10     3830.41     3888.24     73.64 o 
   0  -8  10      161.63      163.92     16.61 o 
   1  -8  10     2445.70     2480.24     58.47 o 
   2  -8  10      243.02      272.84     24.61 o 
   3  -8  10     1053.79     1147.25     42.91 o 
   4  -8  10     2448.36     2420.32     67.16 o 
   5  -8  10      174.78      172.70     24.10 o 
  -7  -7  10      505.48      505.43     33.96 o 
  -6  -7  10     4598.31     4707.64     82.82 o 
  -5  -7  10      513.65      454.89     25.29 o 
  -4  -7  10     4612.23     4607.24     86.46 o 
  -3  -7  10      263.96      259.22     20.10 o 
  -2  -7  10     5321.60     5411.97     74.05 o 
  -1  -7  10      113.13      101.69     11.36 o 
   0  -7  10      489.30      532.27     26.31 o 
   1  -7  10     2293.09     2348.14     53.76 o 
   2  -7  10       35.85       38.15     11.38 o 
   3  -7  10     4798.79     4765.14    101.56 o 
   4  -7  10      200.66      180.17     18.85 o 
   5  -7  10     3309.18     3214.86     94.25 o 
   6  -7  10        4.89        4.62     12.57 o 
  -8  -6  10      600.20      560.69     34.12 o 
  -7  -6  10     2300.72     2224.55     62.12 o 
  -6  -6  10      194.96      162.31     15.89 o 
  -5  -6  10     1413.25     1444.98     37.57 o 
  -4  -6  10       59.10       66.20      8.89 o 
  -3  -6  10     3127.31     3199.40     58.14 o 
  -2  -6  10      156.56      163.73     10.77 o 
  -1  -6  10     1365.43     1411.30     39.20 o 
   0  -6  10     2785.91     2778.40     55.34 o 
   1  -6  10      168.85      178.29     13.54 o 
   2  -6  10     6440.84     6425.54    105.35 o 
   3  -6  10        1.12       -2.59     13.67 o 
   4  -6  10     4422.86     4532.40     85.17 o 
   5  -6  10       36.54       34.31     13.78 o 
   6  -6  10     1438.71     1400.35     64.50 o 
  -8  -5  10     2574.80     2452.46     74.90 o 
  -7  -5  10        1.08        0.44      9.54 o 
  -6  -5  10     4842.86     4789.96     72.75 o 
  -5  -5  10     2471.67     2488.36     73.36 o 
  -4  -5  10     2679.29     2793.23     56.47 o 
  -3  -5  10    11796.76    11828.25    131.82 o 
  -2  -5  10      889.29      858.83     22.64 o 
  -1  -5  10     7362.13     7504.54     83.89 o 
   0  -5  10      139.71      154.66     10.34 o 
   1  -5  10     7665.38     7770.30    110.34 o 
   2  -5  10     3546.77     3640.37     65.15 o 
   3  -5  10     3770.08     3764.69     73.31 o 
   4  -5  10     6745.48     6803.67    101.22 o 
   5  -5  10      794.22      770.06     45.59 o 
   6  -5  10     3670.06     3582.56    151.04 o 
  -8  -4  10      424.23      436.53     30.82 o 
  -7  -4  10      642.43      648.01     30.88 o 
  -6  -4  10     4159.36     4156.86     72.12 o 
  -5  -4  10      539.53      483.02     24.01 o 
  -4  -4  10     7033.16     6909.71    118.34 o 
  -3  -4  10       14.78       10.93      5.78 o 
  -2  -4  10     5225.51     5317.81     57.82 o 
  -1  -4  10        9.95       18.01      6.09 o 
   0  -4  10      162.96      168.46     10.39 o 
   1  -4  10     2279.73     2372.67     34.92 o 
   2  -4  10       37.81       30.65      5.64 o 
   3  -4  10     2964.70     3076.53     64.81 o 
   4  -4  10      165.81      164.54     19.72 o 
   5  -4  10     3565.42     3405.75     91.65 o 
   6  -4  10       59.98       52.39     14.95 o 
   7  -4  10      986.53      976.74     54.47 o 
  -9  -3  10      445.11      426.06     32.27 o 
  -8  -3  10      902.43      911.74     43.24 o 
  -7  -3  10     2129.94     2114.96     63.80 o 
  -6  -3  10      495.89      513.60     26.37 o 
  -5  -3  10     5340.82     5378.09     65.78 o 
  -4  -3  10       10.04       13.24      5.46 o 
  -3  -3  10     8847.18     8858.25     84.14 o 
  -2  -3  10      564.49      528.67     17.05 o 
  -1  -3  10     6213.48     6256.45     79.15 o 
   0  -3  10     3889.86     4071.52     84.62 o 
   1  -3  10     1665.02     1674.30     39.08 o 
   2  -3  10      656.24      662.83     20.09 o 
   3  -3  10       91.43       82.52     10.92 o 
   4  -3  10     5293.93     5423.13    154.70 o 
   5  -3  10      340.66      318.40     23.92 o 
   6  -3  10     2513.68     2516.45     80.59 o 
   7  -3  10     1178.94     1100.88     56.02 o 
  -9  -2  10      303.58      307.08     28.35 o 
  -8  -2  10     1255.77     1232.98     60.52 o 
  -7  -2  10      166.17      166.18     14.81 o 
  -6  -2  10     2257.01     2218.57     51.74 o 
  -5  -2  10     3360.31     3349.85     70.69 o 
  -4  -2  10     1976.38     2022.53     38.84 o 
  -3  -2  10     6650.42     6669.18     60.32 o 
  -2  -2  10     5391.03     5220.93     55.91 o 
  -1  -2  10     7137.09     7238.66     89.27 o 
   0  -2  10      265.82      259.71     14.37 o 
   1  -2  10     4421.22     4482.13     94.62 o 
   2  -2  10     2227.09     2302.71     54.20 o 
   3  -2  10     1053.15     1085.07     31.26 o 
   4  -2  10     5063.30     5171.06     78.90 o 
   5  -2  10     1353.78     1341.35     42.85 o 
   6  -2  10     3939.43     3875.94     76.19 o 
   7  -2  10      193.93      175.24     20.68 o 
  -9  -1  10     2633.16     2577.51     87.63 o 
  -8  -1  10      299.01      307.47     23.43 o 
  -7  -1  10     3348.01     3323.11     60.25 o 
  -6  -1  10     2492.80     2540.00     64.19 o 
  -5  -1  10     1164.20     1136.13     32.29 o 
  -4  -1  10     3334.45     3363.40     71.00 o 
  -3  -1  10     1051.11     1082.59     34.26 o 
  -2  -1  10     9517.10     9587.89    106.47 o 
  -1  -1  10        2.92        7.83      5.18 o 
   0  -1  10     2636.55     2762.18     43.95 o 
   1  -1  10     4738.52     4876.55     58.68 o 
   2  -1  10     2028.84     2114.14     36.52 o 
   3  -1  10     6521.07     6750.04     81.29 o 
   4  -1  10      322.88      342.02     19.64 o 
   5  -1  10     6125.70     6182.29    114.67 o 
   6  -1  10       20.73       20.04     10.45 o 
   7  -1  10     2103.27     2010.65     69.02 o 
  -9   0  10     1132.66     1058.20     48.57 o 
  -8   0  10     2435.20     2376.05     67.81 o 
  -7   0  10     2132.48     2226.74     54.84 o 
  -6   0  10      246.62      203.28     17.36 o 
  -5   0  10     1729.64     1806.75     48.02 o 
  -4   0  10     2110.51     2065.81     46.53 o 
  -3   0  10     5574.76     5716.25    116.58 o 
  -2   0  10     2485.04     2502.04     45.67 o 
  -1   0  10     2873.07     2915.24     44.60 o 
   0   0  10     1656.39     1636.06     29.66 o 
   1   0  10     1379.51     1408.62     32.54 o 
   2   0  10     3948.48     4119.22     52.65 o 
   3   0  10       77.79       80.70     10.56 o 
   4   0  10     2743.64     2712.69     58.64 o 
   5   0  10      504.72      506.20     24.67 o 
   6   0  10      890.38      902.61     45.23 o 
  -9   1  10      935.18      938.74     49.35 o 
  -8   1  10       86.95       96.00     16.78 o 
  -7   1  10        8.95        3.53      9.86 o 
  -6   1  10     2179.27     2236.65     63.36 o 
  -5   1  10      909.74      845.54     32.52 o 
  -4   1  10     3065.11     3142.30     70.47 o 
  -3   1  10     4183.71     4194.65     56.37 o 
  -2   1  10     5851.36     5798.03     72.16 o 
  -1   1  10     1927.70     2006.82     31.97 o 
   0   1  10     6302.48     6146.48     59.86 o 
   1   1  10     2881.86     2878.19     47.27 o 
   2   1  10        5.48       11.10      7.62 o 
   3   1  10     1560.07     1648.12     38.55 o 
   4   1  10     1166.96     1254.10     40.56 o 
   5   1  10     2258.45     2244.62    106.86 o 
   6   1  10     3238.64     3175.41     85.62 o 
  -8   2  10      378.31      374.47     25.99 o 
  -7   2  10     2929.42     2974.23     66.27 o 
  -6   2  10     1400.03     1443.89     44.73 o 
  -5   2  10     3804.71     3890.99     63.71 o 
  -4   2  10     6308.42     6263.13     99.03 o 
  -3   2  10       82.80      102.34     11.31 o 
  -2   2  10    11286.79    11336.26    110.30 o 
  -1   2  10      240.70      221.12     14.69 o 
   0   2  10     6733.04     6890.73     99.13 o 
   1   2  10     2407.53     2413.69     41.48 o 
   2   2  10     2888.83     2877.41     63.22 o 
   3   2  10     6273.18     6304.86     87.73 o 
   4   2  10      345.17      356.65     28.12 o 
   5   2  10     5707.21     5709.68    111.74 o 
   6   2  10       25.64       32.30     17.22 o 
  -8   3  10     1175.67     1183.27     51.51 o 
  -7   3  10      171.82      172.76     18.58 o 
  -6   3  10      233.09      200.61     17.55 o 
  -5   3  10     1209.54     1249.24     41.93 o 
  -4   3  10      775.55      702.89     30.68 o 
  -3   3  10     2498.65     2547.88     67.76 o 
  -2   3  10     2077.94     2122.32     41.66 o 
  -1   3  10     3518.61     3501.61     59.28 o 
   0   3  10     3380.66     3396.65     55.32 o 
   1   3  10     2079.08     2042.67     50.03 o 
   2   3  10     1165.94     1173.26     37.19 o 
   3   3  10       40.54       23.01     12.50 o 
   4   3  10     1495.40     1455.28     56.07 o 
   5   3  10      343.04      384.42     31.65 o 
  -7   4  10      174.11      125.65     22.37 o 
  -6   4  10     2904.42     3065.94     69.70 o 
  -5   4  10      148.97      157.65     17.62 o 
  -4   4  10     2649.06     2669.32     61.02 o 
  -3   4  10     1569.47     1600.76     37.80 o 
  -2   4  10     7232.06     7401.55    119.94 o 
  -1   4  10     2444.77     2507.27     50.45 o 
   0   4  10     1773.79     1776.96     42.52 o 
   1   4  10     2246.78     2125.23     89.44 o 
   2   4  10       11.11       -2.99     16.25 o 
   3   4  10     1781.18     1728.12     80.88 o 
   4   4  10     1063.61     1032.44     59.10 o 
   5   4  10     1926.09     1847.74     81.32 o 
  -7   5  10     1929.51     2043.09     69.28 o 
  -6   5  10      140.24      138.94     19.10 o 
  -5   5  10      869.52      810.49     36.88 o 
  -4   5  10     1909.53     1916.00     54.43 o 
  -3   5  10      253.12      234.49     19.95 o 
  -2   5  10     3965.41     4019.76     66.84 o 
  -1   5  10       28.39       20.97      8.62 o 
   0   5  10     2963.39     3016.92     76.90 o 
   1   5  10      853.62      827.76     50.86 o 
   2   5  10     3536.49     3429.73    104.03 o 
   3   5  10     1611.16     1663.71     76.13 o 
   4   5  10      161.16      156.73     25.06 o 
  -6   6  10      532.54      504.64     32.39 o 
  -5   6  10     1296.07     1318.77     48.80 o 
  -4   6  10       81.38       51.10     11.97 o 
  -3   6  10     3822.10     3973.54     92.26 o 
  -2   6  10     1394.06     1465.37     48.30 o 
  -1   6  10     4912.80     5132.20    100.51 o 
   0   6  10     1531.36     1464.01     57.79 o 
   1   6  10     2319.07     2228.62     85.32 o 
   2   6  10     1577.21     1514.18     73.58 o 
   3   6  10        1.33      -16.99     16.99 o 
  -5   7  10        5.86        3.43      9.65 o 
  -4   7  10     1133.29     1062.10     65.36 o 
  -3   7  10     1251.76     1256.53     55.76 o 
  -2   7  10      751.24      724.61     38.78 o 
  -1   7  10     1736.24     1763.94     63.24 o 
   0   7  10       34.19       26.41     13.98 o 
   1   7  10     1880.56     1898.66     68.99 o 
  -1 -11  11      984.74      963.40     76.35 o 
   0 -11  11     1593.74     1556.26     84.60 o 
  -4 -10  11     1418.75     1489.47     67.27 o 
  -3 -10  11      877.21      898.75     51.29 o 
  -2 -10  11      385.23      374.44     33.27 o 
  -1 -10  11     2705.26     2738.66     84.80 o 
   0 -10  11       48.67       37.88     10.97 o 
   1 -10  11     3955.31     3973.86     98.67 o 
   2 -10  11      378.99      387.05     32.24 o 
   3 -10  11     2272.67     2305.29     78.19 o 
  -5  -9  11      194.35      187.43     22.62 o 
  -4  -9  11      993.23     1014.56     45.63 o 
  -3  -9  11      631.42      619.36     41.12 o 
  -2  -9  11     2727.95     2633.56     80.14 o 
  -1  -9  11     1959.40     1945.56     56.08 o 
   0  -9  11     2295.49     2378.18     61.64 o 
   1  -9  11     2851.94     2795.95     79.35 o 
   2  -9  11      991.88     1055.92     52.77 o 
   3  -9  11     1160.33     1122.25     52.73 o 
   4  -9  11        3.30       13.85     12.38 o 
  -6  -8  11       34.59       12.18     12.13 o 
  -5  -8  11     1136.34     1130.67     48.54 o 
  -4  -8  11      122.29      107.38     16.80 o 
  -3  -8  11     2974.67     3121.68     72.42 o 
  -2  -8  11       15.34       23.47      9.81 o 
  -1  -8  11     1827.80     1858.21     52.59 o 
   0  -8  11     1357.61     1393.13     45.04 o 
   1  -8  11      576.79      591.39     35.60 o 
   2  -8  11     1503.97     1485.23     49.44 o 
   3  -8  11      232.44      191.76     34.05 o 
   4  -8  11     1438.00     1410.34     55.67 o 
   5  -8  11      108.07      101.38     20.52 o 
  -7  -7  11       15.46       22.79     12.12 o 
  -6  -7  11     6220.87     6338.07    115.27 o 
  -5  -7  11      297.06      303.05     25.36 o 
  -4  -7  11     4397.39     4456.55     86.93 o 
  -3  -7  11     2285.98     2400.44     48.30 o 
  -2  -7  11      952.00      935.11     32.41 o 
  -1  -7  11     4348.59     4316.86     94.85 o 
   0  -7  11       25.54       31.97     10.10 o 
   1  -7  11     8490.58     8573.12    111.41 o 
   2  -7  11      468.73      483.91     28.08 o 
   3  -7  11     5352.94     5197.07    104.69 o 
   4  -7  11     1675.40     1633.61     55.34 o 
   5  -7  11      712.77      696.47     46.70 o 
  -7  -6  11     1817.77     1840.99     62.79 o 
  -6  -6  11      441.68      507.00     33.21 o 
  -5  -6  11      848.08      870.62     28.53 o 
  -4  -6  11     1750.71     1742.68     37.72 o 
  -3  -6  11      446.78      431.49     19.75 o 
  -2  -6  11     3464.95     3600.40     65.13 o 
  -1  -6  11      639.44      637.27     34.57 o 
   0  -6  11     2273.24     2366.63     83.33 o 
   1  -6  11     2027.00     2003.00     52.52 o 
   2  -6  11     2300.86     2270.51     55.96 o 
   3  -6  11     1921.91     1957.99     56.84 o 
   4  -6  11       89.09       65.53     25.25 o 
   5  -6  11      538.95      503.19     39.56 o 
   6  -6  11       55.29       76.76     19.23 o 
  -8  -5  11      990.72      960.68     54.12 o 
  -7  -5  11     2366.81     2377.86     61.42 o 
  -6  -5  11      934.83      910.46     33.14 o 
  -5  -5  11     3776.77     3801.03     66.84 o 
  -4  -5  11      206.65      200.31     15.84 o 
  -3  -5  11     3751.03     3887.85     55.07 o 
  -2  -5  11      334.87      335.40     15.91 o 
  -1  -5  11      875.78      859.65     23.53 o 
   0  -5  11     2916.85     2978.26     49.70 o 
   1  -5  11      441.70      452.54     24.93 o 
   2  -5  11     4218.37     4382.18    112.06 o 
   3  -5  11        1.39        2.29      9.92 o 
   4  -5  11     5114.42     5174.68    121.53 o 
   5  -5  11        8.08        5.50     24.21 o 
   6  -5  11     1731.64     1682.77     86.90 o 
  -8  -4  11     2674.45     2669.32     74.68 o 
  -7  -4  11       59.04       47.15     11.44 o 
  -6  -4  11     3977.77     4036.20    108.97 o 
  -5  -4  11        4.79       13.82      9.86 o 
  -4  -4  11     1838.70     1843.27     38.54 o 
  -3  -4  11     1576.64     1617.91     34.78 o 
  -2  -4  11      183.56      189.43     13.06 o 
  -1  -4  11     2294.55     2318.85     37.16 o 
   0  -4  11        1.43        1.39      4.70 o 
   1  -4  11     8641.13     8818.76    100.37 o 
   2  -4  11      665.67      718.68     35.45 o 
   3  -4  11     6562.48     6642.66     86.95 o 
   4  -4  11      463.33      443.17     28.70 o 
   5  -4  11     2031.14     1932.75     71.39 o 
   6  -4  11      711.08      740.81     46.96 o 
  -8  -3  11        1.93      -13.95     16.82 o 
  -7  -3  11     2364.10     2444.82     61.25 o 
  -6  -3  11     1342.49     1288.33     41.26 o 
  -5  -3  11     2392.06     2366.19     58.86 o 
  -4  -3  11     6988.44     7136.41     90.81 o 
  -3  -3  11     1968.86     2055.97     33.62 o 
  -2  -3  11     8828.67     8869.73     89.33 o 
  -1  -3  11      174.01      177.55     10.37 o 
   0  -3  11     8403.66     8550.57    224.06 o 
   1  -3  11     2231.78     2307.85     40.67 o 
   2  -3  11     7067.99     7216.79    124.72 o 
   3  -3  11     1621.73     1654.88     39.40 o 
   4  -3  11      992.60      991.68     36.11 o 
   5  -3  11     4171.69     4065.50     87.63 o 
   6  -3  11       49.57       38.99     13.69 o 
  -8  -2  11      678.39      659.87     37.81 o 
  -7  -2  11     5029.49     5118.86    103.06 o 
  -6  -2  11      282.13      289.90     18.24 o 
  -5  -2  11     5263.05     5138.73    103.33 o 
  -4  -2  11       87.73       95.53      9.23 o 
  -3  -2  11     5585.50     5665.85     58.31 o 
  -2  -2  11      358.44      341.04     15.93 o 
  -1  -2  11      377.09      385.48     19.43 o 
   0  -2  11     4452.82     4369.45     74.98 o 
   1  -2  11       32.74       35.21      8.27 o 
   2  -2  11     4873.67     4941.65     66.54 o 
   3  -2  11       13.98        8.17      8.22 o 
   4  -2  11     6076.50     6140.52     94.03 o 
   5  -2  11       98.04      111.10     14.47 o 
   6  -2  11      846.39      799.07     36.26 o 
  -9  -1  11      837.63      821.92     51.42 o 
  -8  -1  11     1560.66     1545.75     61.01 o 
  -7  -1  11      528.07      543.45     28.30 o 
  -6  -1  11     2943.24     3030.26     59.08 o 
  -5  -1  11      459.90      440.15     24.95 o 
  -4  -1  11      863.50      834.55     39.38 o 
  -3  -1  11      156.51      169.15     24.41 o 
  -2  -1  11     2445.74     2535.49     60.57 o 
  -1  -1  11     1644.83     1757.91     33.09 o 
   0  -1  11      179.30      195.88     11.38 o 
   1  -1  11     7561.21     7903.87     91.81 o 
   2  -1  11        1.26        1.33      7.68 o 
   3  -1  11     7201.93     7343.98    120.15 o 
   4  -1  11       26.78       49.48     14.83 o 
   5  -1  11     2384.44     2288.26     58.06 o 
   6  -1  11      320.16      293.48     23.09 o 
  -8   0  11      267.73      200.71     21.54 o 
  -7   0  11     3603.76     3555.81     71.13 o 
  -6   0  11     2672.05     2748.07     59.98 o 
  -5   0  11     3516.65     3565.78     85.22 o 
  -4   0  11     5408.27     5371.55    115.15 o 
  -3   0  11     2876.94     2937.25     72.76 o 
  -2   0  11    12116.41    12447.56    150.64 o 
  -1   0  11      671.45      685.21     23.13 o 
   0   0  11     5091.94     5185.61     75.09 o 
   1   0  11     1183.75     1209.99     31.83 o 
   2   0  11     3735.08     3939.12     53.45 o 
   3   0  11     7545.31     7606.10     85.29 o 
   4   0  11      681.18      706.26     31.51 o 
   5   0  11     5950.23     5787.81    102.93 o 
   6   0  11        0.11       -9.77     13.36 o 
  -8   1  11      855.57      764.54     40.54 o 
  -7   1  11     2181.00     2184.37     57.30 o 
  -6   1  11      870.87      793.68     35.39 o 
  -5   1  11     5407.12     5253.08     81.85 o 
  -4   1  11      954.17      972.94     34.42 o 
  -3   1  11     5644.75     5749.50     69.05 o 
  -2   1  11       15.36       15.98      6.93 o 
  -1   1  11      467.48      499.29     16.91 o 
   0   1  11     1282.07     1286.08     33.29 o 
   1   1  11      651.42      673.83     24.40 o 
   2   1  11     6918.03     6900.69     72.55 o 
   3   1  11        7.18       -8.11      9.57 o 
   4   1  11     6982.39     6887.27     98.01 o 
   5   1  11       21.63       42.54     21.54 o 
   6   1  11      827.39      830.26     45.97 o 
  -8   2  11     1062.41     1069.09     43.24 o 
  -7   2  11      317.80      308.98     23.93 o 
  -6   2  11     3656.77     3713.02     73.71 o 
  -5   2  11       17.73       17.54     14.39 o 
  -4   2  11     3528.56     3570.03     73.80 o 
  -3   2  11     1417.60     1376.21     41.99 o 
  -2   2  11     2727.03     2788.13     67.60 o 
  -1   2  11     2990.81     3121.14     52.85 o 
   0   2  11      352.84      305.27     20.05 o 
   1   2  11     6094.35     5934.19     74.92 o 
   2   2  11       62.60       61.43      9.41 o 
   3   2  11     3724.36     3724.63     70.42 o 
   4   2  11      167.09      170.05     21.28 o 
   5   2  11     2509.48     2391.62     75.40 o 
  -8   3  11       29.42       50.46     12.94 o 
  -7   3  11     1008.46     1044.62     42.06 o 
  -6   3  11      420.30      437.96     27.26 o 
  -5   3  11     1965.59     2010.02     62.38 o 
  -4   3  11     2685.55     2676.16     61.31 o 
  -3   3  11     2853.97     2902.89     53.94 o 
  -2   3  11     2602.40     2598.03     52.62 o 
  -1   3  11      223.45      226.85     16.48 o 
   0   3  11     1278.06     1309.18     40.49 o 
   1   3  11     1098.68     1092.66     33.86 o 
   2   3  11     1624.70     1512.86     52.53 o 
   3   3  11     2073.22     2069.50     79.38 o 
   4   3  11     1391.19     1339.38     66.81 o 
   5   3  11     4188.48     4172.70    120.87 o 
  -7   4  11     1308.16     1316.26     63.75 o 
  -6   4  11     2125.47     2180.87     60.87 o 
  -5   4  11     3325.11     3489.07     78.73 o 
  -4   4  11      714.30      706.74     30.45 o 
  -3   4  11     5198.12     5327.67     70.66 o 
  -2   4  11        3.68       13.82      7.71 o 
  -1   4  11     4943.11     5076.12     73.87 o 
   0   4  11     2785.71     2756.97     69.99 o 
   1   4  11     1014.16      991.89     44.60 o 
   2   4  11     5461.51     5405.43    128.56 o 
   3   4  11      196.41      189.12     27.81 o 
   4   4  11     4911.54     4781.85    129.43 o 
  -6   5  11     2499.72     2548.77     75.98 o 
  -5   5  11      739.64      719.72     35.99 o 
  -4   5  11     1657.34     1648.86     51.72 o 
  -3   5  11     1809.15     1842.97     53.33 o 
  -2   5  11     5377.01     5590.29     81.28 o 
  -1   5  11     1909.38     1981.34     53.11 o 
   0   5  11      359.04      289.53     30.64 o 
   1   5  11     1543.18     1564.77     58.46 o 
   2   5  11      194.42      164.00     32.14 o 
   3   5  11     1008.16      933.21     59.53 o 
  -5   6  11     2117.22     2121.81     62.82 o 
  -4   6  11     1027.55     1003.41     49.52 o 
  -3   6  11     2215.15     2143.16     69.80 o 
  -2   6  11      726.63      763.03     36.19 o 
  -1   6  11      865.02      870.66     46.12 o 
   0   6  11      990.34      986.38     48.21 o 
   1   6  11       13.49       22.64     14.29 o 
   2   6  11     1306.98     1238.64     69.84 o 
  -3   7  11     2325.68     2281.86     75.89 o 
  -2   7  11      160.07      128.67     17.10 o 
  -1   7  11     1660.22     1547.41    104.26 o 
   0   7  11      994.56      933.65     49.85 o 
  -3 -10  12     1073.11     1073.18     56.85 o 
  -2 -10  12      267.95      255.24     29.34 o 
  -1 -10  12     1014.19     1032.09     53.42 o 
   0 -10  12     1193.60     1222.89     55.95 o 
   1 -10  12      831.74      758.10     44.97 o 
   2 -10  12      667.90      612.09     36.19 o 
  -5  -9  12      578.92      513.35     35.68 o 
  -4  -9  12     2179.49     2188.58     67.61 o 
  -3  -9  12     1946.45     1941.39    108.93 o 
  -2  -9  12     2772.73     2726.75     82.67 o 
  -1  -9  12     2965.57     2978.67     72.32 o 
   0  -9  12      283.11      271.37     32.59 o 
   1  -9  12     2099.76     2146.58     71.71 o 
   2  -9  12       49.59       47.82     13.18 o 
   3  -9  12     1246.18     1258.81     57.61 o 
  -6  -8  12      418.80      406.63     32.47 o 
  -5  -8  12      747.69      700.56     39.27 o 
  -4  -8  12     1056.35     1075.09     45.97 o 
  -3  -8  12      326.60      321.67     25.17 o 
  -2  -8  12     2853.70     2835.03     67.41 o 
  -1  -8  12       13.03       16.62      9.20 o 
   0  -8  12     1396.24     1499.39     57.56 o 
   1  -8  12     1055.47      997.42     41.55 o 
   2  -8  12     1150.39     1220.35     46.20 o 
   3  -8  12     1755.33     1618.63     62.97 o 
   4  -8  12      173.66      156.88     20.23 o 
  -7  -7  12      831.30      842.87     54.58 o 
  -6  -7  12       14.52       22.91     12.47 o 
  -5  -7  12     1785.46     1816.47     67.67 o 
  -4  -7  12      420.56      401.97     24.49 o 
  -3  -7  12     5188.24     5254.79     73.58 o 
  -2  -7  12     1161.40     1121.37     41.29 o 
  -1  -7  12     4690.29     4732.61     95.37 o 
   0  -7  12     2592.50     2541.10     62.78 o 
   1  -7  12     2165.71     2173.73     58.36 o 
   2  -7  12     1432.41     1461.35     48.10 o 
   3  -7  12      175.89      134.99     18.15 o 
   4  -7  12     1283.05     1280.85     50.59 o 
   5  -7  12      607.59      518.34     49.69 o 
  -7  -6  12       65.75       55.93     14.14 o 
  -6  -6  12     1745.09     1766.56     47.69 o 
  -5  -6  12      447.65      424.95     20.96 o 
  -4  -6  12     1864.66     1869.25     40.26 o 
  -3  -6  12     1606.40     1621.30     40.51 o 
  -2  -6  12     1631.82     1645.98     38.86 o 
  -1  -6  12     1225.52     1232.99     39.23 o 
   0  -6  12      865.78      795.86     35.06 o 
   1  -6  12     1549.84     1558.15     48.26 o 
   2  -6  12       61.73       44.37     14.67 o 
   3  -6  12     1781.65     1715.45     54.90 o 
   4  -6  12     1222.00     1144.39     97.80 o 
   5  -6  12     1041.54      979.86     55.29 o 
  -8  -5  12      340.85      267.94     25.92 o 
  -7  -5  12     3569.24     3478.35     89.36 o 
  -6  -5  12        9.37       11.59      9.92 o 
  -5  -5  12     3911.97     3918.44     69.77 o 
  -4  -5  12     2089.66     2173.24     43.82 o 
  -3  -5  12     1133.60     1200.77     29.44 o 
  -2  -5  12     4046.90     4148.87     66.95 o 
  -1  -5  12        5.39        7.12      5.74 o 
   0  -5  12     8470.53     8370.40    123.28 o 
   1  -5  12      729.53      784.18     33.80 o 
   2  -5  12     8487.71     8313.95    128.85 o 
   3  -5  12     1429.76     1467.25     50.26 o 
   4  -5  12     1684.52     1629.78     66.59 o 
   5  -5  12     3554.08     3454.97    100.53 o 
  -8  -4  12     1323.12     1323.94     54.73 o 
  -7  -4  12      649.70      631.67     31.92 o 
  -6  -4  12      169.36      173.27     16.93 o 
  -5  -4  12     2619.81     2584.05     59.63 o 
  -4  -4  12      239.12      259.08     39.12 o 
  -3  -4  12     7305.01     7470.21     90.32 o 
  -2  -4  12     2175.45     2167.03     43.43 o 
  -1  -4  12     5047.30     5171.35    109.44 o 
   0  -4  12     3227.57     3176.89     68.23 o 
   1  -4  12     1471.02     1462.08     37.90 o 
   2  -4  12      554.52      553.11     30.71 o 
   3  -4  12       15.76       17.25      9.99 o 
   4  -4  12     1439.97     1485.63     58.01 o 
   5  -4  12     1363.54     1422.78     54.33 o 
   6  -4  12     1156.74     1015.15     48.78 o 
  -8  -3  12      808.27      706.31     40.04 o 
  -7  -3  12      248.38      239.04     20.49 o 
  -6  -3  12     1991.27     1985.26     70.37 o 
  -5  -3  12        0.64        1.24      8.84 o 
  -4  -3  12     2230.01     2248.35     53.79 o 
  -3  -3  12      607.40      652.82     26.08 o 
  -2  -3  12     6438.45     6444.47    120.76 o 
  -1  -3  12      616.50      619.30     19.10 o 
   0  -3  12      595.32      619.81     29.57 o 
   1  -3  12     4166.16     4167.33     69.75 o 
   2  -3  12       12.36       11.80      7.78 o 
   3  -3  12     2375.96     2344.26     49.22 o 
   4  -3  12       24.20       -5.78     13.62 o 
   5  -3  12     1777.83     1788.55     60.40 o 
   6  -3  12     1481.42     1405.32     68.94 o 
  -8  -2  12      148.46      110.85     18.31 o 
  -7  -2  12     4829.54     4946.55    107.12 o 
  -6  -2  12      276.71      293.55     21.45 o 
  -5  -2  12     1541.14     1570.48     44.70 o 
  -4  -2  12     1238.11     1279.10     33.50 o 
  -3  -2  12      479.25      455.86     19.44 o 
  -2  -2  12     5925.84     5911.13     75.35 o 
  -1  -2  12       32.50       15.59      7.98 o 
   0  -2  12    15452.18    15748.70    415.81 o 
   1  -2  12     2162.12     2176.68     45.02 o 
   2  -2  12     9537.07     9658.78    121.88 o 
   3  -2  12     1027.08     1045.85     33.71 o 
   4  -2  12     2249.58     2213.72     56.36 o 
   5  -2  12     2103.28     2144.09     57.89 o 
   6  -2  12       11.74       16.85      9.47 o 
  -8  -1  12     2940.56     2951.60     91.82 o 
  -7  -1  12      245.07      227.19     19.90 o 
  -6  -1  12     1318.97     1311.76     42.11 o 
  -5  -1  12     1931.22     1979.73     67.34 o 
  -4  -1  12       79.11       82.91     15.92 o 
  -3  -1  12     4490.54     4676.40     96.87 o 
  -2  -1  12      527.59      509.13     23.89 o 
  -1  -1  12     6192.08     6373.64    100.60 o 
   0  -1  12     1375.80     1394.62     35.15 o 
   1  -1  12     5259.33     5453.21     87.99 o 
   2  -1  12     3055.38     3128.96     55.90 o 
   3  -1  12      525.04      513.97     27.30 o 
   4  -1  12     3977.60     4054.71     76.60 o 
   5  -1  12      593.14      610.58     31.74 o 
   6  -1  12     1134.29     1060.64     51.21 o 
  -8   0  12     1484.15     1493.10     49.91 o 
  -7   0  12      526.87      534.37     29.39 o 
  -6   0  12     5961.65     5963.87     90.73 o 
  -5   0  12        5.06       11.99     11.38 o 
  -4   0  12     4280.60     4341.34     88.85 o 
  -3   0  12     1424.91     1510.47     35.99 o 
  -2   0  12     2065.64     2188.46     96.61 o 
  -1   0  12     3685.14     3870.74     55.65 o 
   0   0  12      350.34      369.95     18.91 o 
   1   0  12     6557.99     6660.09     71.37 o 
   2   0  12       51.80       52.04      8.24 o 
   3   0  12     3312.89     3292.74     67.07 o 
   4   0  12      694.71      717.08     33.30 o 
   5   0  12     1481.29     1566.45     60.12 o 
  -8   1  12       29.84       32.76     11.53 o 
  -7   1  12     1777.63     1777.45     53.24 o 
  -6   1  12        8.62        0.94     11.30 o 
  -5   1  12     1361.42     1365.19     53.04 o 
  -4   1  12     1379.95     1399.36     42.25 o 
  -3   1  12      899.08      882.58     32.85 o 
  -2   1  12     4194.09     4304.96     70.85 o 
  -1   1  12        4.30        2.98      7.04 o 
   0   1  12     5123.84     5268.73     69.09 o 
   1   1  12        4.29        1.28      6.33 o 
   2   1  12     4318.47     4442.28     60.81 o 
   3   1  12       33.67       31.58     11.10 o 
   4   1  12     1104.87     1092.44     48.87 o 
   5   1  12      681.98      603.55     38.79 o 
  -8   2  12     2387.90     2333.08     70.74 o 
  -7   2  12      225.25      239.88     26.57 o 
  -6   2  12     2904.67     2860.68     75.08 o 
  -5   2  12     2883.49     2814.02     63.79 o 
  -4   2  12     1409.64     1402.72     49.59 o 
  -3   2  12     8430.36     8442.81    103.59 o 
  -2   2  12        0.70       -7.92      7.92 o 
  -1   2  12     5454.27     5357.38     72.97 o 
   0   2  12     1745.17     1723.23     55.47 o 
   1   2  12     5134.81     5134.11     72.66 o 
   2   2  12     5660.79     5572.88     75.97 o 
   3   2  12      897.46      877.56     41.48 o 
   4   2  12     3223.07     3025.40     98.59 o 
   5   2  12       16.86       23.23     19.59 o 
  -7   3  12      577.26      566.27     36.95 o 
  -6   3  12     3674.99     3693.60     88.09 o 
  -5   3  12      182.87      157.67     18.25 o 
  -4   3  12     1525.12     1526.06     47.66 o 
  -3   3  12      532.67      550.77     23.13 o 
  -2   3  12     1380.31     1367.35     35.58 o 
  -1   3  12     2423.75     2328.66     56.13 o 
   0   3  12       27.95       25.61     12.81 o 
   1   3  12     7769.56     7668.38     97.28 o 
   2   3  12      191.85      165.44     17.66 o 
   3   3  12     3150.61     3092.45    100.16 o 
   4   3  12      100.67      118.70     27.93 o 
  -7   4  12     1960.59     1977.32     82.63 o 
  -6   4  12       10.66       -4.83     17.32 o 
  -5   4  12     1749.54     1712.45     53.98 o 
  -4   4  12      263.24      254.45     19.77 o 
  -3   4  12      546.51      559.29     27.46 o 
  -2   4  12     1516.65     1547.47     39.78 o 
  -1   4  12      113.21      110.74     15.46 o 
   0   4  12     3990.99     4120.50    110.42 o 
   1   4  12        1.10       16.12     13.30 o 
   2   4  12     3016.53     2895.04     79.63 o 
   3   4  12      130.58      114.06     25.23 o 
  -6   5  12     1504.55     1531.62     54.68 o 
  -5   5  12     3112.12     3139.61     75.16 o 
  -4   5  12      249.16      246.51     22.00 o 
  -3   5  12     3070.04     3114.32     71.09 o 
  -2   5  12       35.63       49.81     11.35 o 
  -1   5  12     3093.44     3156.27    118.28 o 
   0   5  12      406.46      352.56     29.16 o 
   1   5  12     2040.54     1995.04     68.31 o 
   2   5  12     2322.84     2182.49     73.03 o 
  -4   6  12     2160.77     2093.25     71.70 o 
  -3   6  12       47.21       47.44     17.23 o 
  -2   6  12     1306.03     1265.54     47.72 o 
  -1   6  12     1317.43     1300.89     69.83 o 
   0   6  12       43.52       67.36     16.70 o 
   1   6  12     3529.60     3506.30     94.51 o 
  -3 -10  13      660.26      613.62     43.46 o 
  -2 -10  13      986.47      945.30     67.79 o 
  -1 -10  13      215.47      186.63     30.14 o 
   0 -10  13     1573.48     1601.74     65.67 o 
   1 -10  13      309.34      239.12     23.11 o 
  -4  -9  13      217.25      187.37     25.01 o 
  -3  -9  13     1865.55     1861.09     76.84 o 
  -2  -9  13        7.43       23.15     12.94 o 
  -1  -9  13     1074.94     1082.27     52.98 o 
   0  -9  13     2445.48     2566.78     80.22 o 
   1  -9  13      300.17      289.84     25.38 o 
   2  -9  13     4051.15     4070.85    102.67 o 
   3  -9  13        8.06        6.87     13.31 o 
  -5  -8  13       30.46       44.19     15.43 o 
  -4  -8  13      865.78      884.03     43.00 o 
  -3  -8  13      262.15      247.21     22.85 o 
  -2  -8  13      970.01      971.80     41.19 o 
  -1  -8  13      904.38      910.18     47.37 o 
   0  -8  13      334.42      332.53     25.57 o 
   1  -8  13     1093.60     1099.06     44.83 o 
   2  -8  13       96.73       90.82     18.71 o 
   3  -8  13     1212.78     1167.44     49.93 o 
   4  -8  13      174.15      136.83     32.29 o 
  -6  -7  13      489.07      477.88     35.16 o 
  -5  -7  13     3599.17     3720.66     88.14 o 
  -4  -7  13     2281.86     2319.78     58.27 o 
  -3  -7  13     3490.81     3601.39     79.83 o 
  -2  -7  13     2471.46     2514.62     56.16 o 
  -1  -7  13     1419.02     1446.51     49.71 o 
   0  -7  13     2522.23     2566.99     65.51 o 
   1  -7  13       19.53       11.20     14.32 o 
   2  -7  13     3226.87     3181.56     86.71 o 
   3  -7  13     2158.31     2162.93     65.72 o 
   4  -7  13     1661.51     1566.55     70.18 o 
  -7  -6  13     1257.09     1272.01     48.29 o 
  -6  -6  13      567.10      543.75     27.86 o 
  -5  -6  13     3051.04     3051.54     55.89 o 
  -4  -6  13      711.17      731.38     26.93 o 
  -3  -6  13     3482.41     3572.73     56.38 o 
  -2  -6  13      363.59      355.29     19.81 o 
  -1  -6  13      767.36      754.52     35.39 o 
   0  -6  13     3536.24     3553.58     74.86 o 
   1  -6  13      870.66      901.79     41.40 o 
   2  -6  13     4614.82     4712.08    103.05 o 
   3  -6  13      170.35      133.29     17.24 o 
   4  -6  13     4224.57     4174.37    111.06 o 
   5  -6  13       23.26       34.52     18.49 o 
  -7  -5  13      196.06      205.58     28.70 o 
  -6  -5  13     1122.75     1097.98     40.59 o 
  -5  -5  13       79.01       45.82     12.78 o 
  -4  -5  13     3375.31     3481.62     68.90 o 
  -3  -5  13     1037.74     1032.21     31.78 o 
  -2  -5  13     3339.47     3421.40     97.51 o 
  -1  -5  13     1212.82     1180.52     43.05 o 
   0  -5  13      556.77      512.21     29.82 o 
   1  -5  13     3764.35     3741.00     98.33 o 
   2  -5  13      221.23      234.85     25.39 o 
   3  -5  13     2389.22     2419.44     66.82 o 
   4  -5  13      460.49      462.91     38.35 o 
   5  -5  13     1203.27     1203.08     61.56 o 
  -8  -4  13       38.26       24.60     13.57 o 
  -7  -4  13     1255.06     1299.44     46.02 o 
  -6  -4  13     1720.42     1753.67     50.50 o 
  -5  -4  13     3619.33     3650.31     68.62 o 
  -4  -4  13     3906.19     3939.70     67.78 o 
  -3  -4  13     4063.86     4075.12     66.12 o 
  -2  -4  13     2573.46     2646.94     47.66 o 
  -1  -4  13     1943.59     1907.66     71.94 o 
   0  -4  13     4103.73     4148.86     77.63 o 
   1  -4  13      170.19      145.50     21.10 o 
   2  -4  13     2386.13     2434.28     64.77 o 
   3  -4  13     1724.64     1694.58     55.58 o 
   4  -4  13      836.07      854.59     49.53 o 
   5  -4  13     3309.40     3376.90    100.37 o 
  -8  -3  13     1081.07     1002.72     47.67 o 
  -7  -3  13      734.52      741.11     34.61 o 
  -6  -3  13     2370.77     2355.19     58.04 o 
  -5  -3  13     2406.86     2416.29     55.85 o 
  -4  -3  13     1777.70     1724.43     45.25 o 
  -3  -3  13     4678.26     4680.21     97.57 o 
  -2  -3  13      170.32      159.64     13.77 o 
  -1  -3  13     5889.08     5898.80    148.91 o 
   0  -3  13      123.87      104.41     18.98 o 
   1  -3  13     3197.33     3121.39     91.54 o 
   2  -3  13     2877.09     2937.85     55.31 o 
   3  -3  13      989.17      981.97     37.45 o 
   4  -3  13     4740.21     4717.98     96.20 o 
   5  -3  13       25.32       89.24     22.96 o 
  -8  -2  13      489.53      456.66     32.85 o 
  -7  -2  13      425.81      402.94     26.42 o 
  -6  -2  13     3711.27     3581.23     79.15 o 
  -5  -2  13      200.29      199.11     18.06 o 
  -4  -2  13     5464.52     5589.96     92.24 o 
  -3  -2  13     2393.54     2477.65     54.04 o 
  -2  -2  13     5344.67     5497.25     75.97 o 
  -1  -2  13     3305.28     3378.07     84.36 o 
   0  -2  13      754.70      789.91     29.34 o 
   1  -2  13     5156.70     5166.11     91.57 o 
   2  -2  13       17.83       21.33     10.70 o 
   3  -2  13     2815.63     2794.10     84.79 o 
   4  -2  13     2120.58     2148.65     72.44 o 
   5  -2  13     1593.82     1505.71     57.54 o 
  -8  -1  13      152.36      140.04     18.68 o 
  -7  -1  13     1374.66     1334.83     52.12 o 
  -6  -1  13      845.14      871.68     35.71 o 
  -5  -1  13     2278.44     2373.73     55.56 o 
  -4  -1  13      989.30     1045.44     52.89 o 
  -3  -1  13     3107.86     3284.10     69.84 o 
  -2  -1  13     1235.72     1296.04     38.56 o 
  -1  -1  13      260.43      258.34     19.08 o 
   0  -1  13     2128.08     2191.93     61.81 o 
   1  -1  13      196.93      187.36     22.61 o 
   2  -1  13      986.08     1031.95     37.62 o 
   3  -1  13     1097.94     1125.14     40.96 o 
   4  -1  13     1311.65     1335.09     45.91 o 
   5  -1  13     2507.43     2536.10     65.91 o 
  -8   0  13     3156.25     3079.08     72.81 o 
  -7   0  13       90.23       68.98     13.04 o 
  -6   0  13     2435.61     2414.50     59.81 o 
  -5   0  13     2316.18     2310.49     64.19 o 
  -4   0  13     2159.78     2276.86     61.79 o 
  -3   0  13     7467.37     7962.18    102.55 o 
  -2   0  13       65.11       62.92     11.94 o 
  -1   0  13     5871.18     6193.91     75.67 o 
   0   0  13      704.61      719.92     24.87 o 
   1   0  13     7309.28     7455.97     80.24 o 
   2   0  13     2222.27     2160.85     48.68 o 
   3   0  13     2304.99     2293.56     58.42 o 
   4   0  13     3716.36     3811.25     77.99 o 
   5   0  13       52.87       34.13     15.07 o 
  -8   1  13      305.35      308.50     25.10 o 
  -7   1  13       55.39       32.58     15.16 o 
  -6   1  13     2001.99     2016.91     63.86 o 
  -5   1  13      247.60      228.31     22.69 o 
  -4   1  13     4966.07     4809.33     91.98 o 
  -3   1  13     2537.06     2654.86     55.05 o 
  -2   1  13     7186.87     7411.28    132.82 o 
  -1   1  13     2168.67     2209.65     56.77 o 
   0   1  13     1584.73     1596.83     45.25 o 
   1   1  13     2399.19     2427.45     50.60 o 
   2   1  13      195.93      171.64     14.68 o 
   3   1  13     1302.38     1325.45     45.19 o 
   4   1  13     1483.55     1365.84     56.41 o 
  -7   2  13     1944.35     1911.17     66.28 o 
  -6   2  13       79.53       72.45     16.87 o 
  -5   2  13     2626.91     2677.11     74.95 o 
  -4   2  13      765.91      769.32     33.96 o 
  -3   2  13     2852.70     2869.14     74.86 o 
  -2   2  13     2803.79     2886.40     55.61 o 
  -1   2  13      393.77      385.64     21.19 o 
   0   2  13     1979.26     1981.07     58.50 o 
   1   2  13      210.08      192.74     20.31 o 
   2   2  13     1576.11     1612.48     47.91 o 
   3   2  13      584.79      546.24     52.92 o 
   4   2  13     1637.28     1484.39     72.11 o 
  -7   3  13      132.76      117.83     19.83 o 
  -6   3  13     1370.61     1320.12     48.44 o 
  -5   3  13     1136.97     1136.57     58.75 o 
  -4   3  13       56.51       64.06     13.69 o 
  -3   3  13     2932.05     2936.07     79.77 o 
  -2   3  13      129.19      119.85     13.68 o 
  -1   3  13     4703.72     4714.05     74.04 o 
   0   3  13      417.66      399.78     28.70 o 
   1   3  13     3097.57     3088.22     60.82 o 
   2   3  13     1077.43     1025.87     47.28 o 
   3   3  13      507.23      473.62     42.41 o 
  -6   4  13     1685.05     1715.31     57.33 o 
  -5   4  13        2.69        2.83     12.27 o 
  -4   4  13     3668.49     3769.61     72.47 o 
  -3   4  13       17.44       -0.63      8.91 o 
  -2   4  13     5790.59     5754.13     85.68 o 
  -1   4  13      386.34      353.25     22.36 o 
   0   4  13     2698.29     2601.58     73.05 o 
   1   4  13     1605.38     1462.58     57.59 o 
   2   4  13      344.43      293.73     27.70 o 
  -5   5  13     2286.99     2281.01     65.69 o 
  -4   5  13      669.80      705.90     36.66 o 
  -3   5  13      923.54      889.36     42.64 o 
  -2   5  13     1812.51     1847.23     63.10 o 
  -1   5  13       33.78       19.59     11.17 o 
   0   5  13     3314.26     3210.43     86.92 o 
   1   5  13       30.08       56.14     15.63 o 
  -2   6  13        2.68       13.88     13.64 o 
  -4  -9  14      122.86       82.24     19.69 o 
  -3  -9  14      373.56      346.15     42.67 o 
  -2  -9  14     1508.05     1515.10     65.18 o 
  -1  -9  14      127.43       98.39     20.58 o 
   0  -9  14     4659.54     4588.40     96.11 o 
   1  -9  14        3.53       22.70     12.36 o 
   2  -9  14     3418.82     3382.91     97.07 o 
  -5  -8  14     2077.09     1986.76     68.40 o 
  -4  -8  14      112.57      112.61     20.85 o 
  -3  -8  14     2223.35     2162.53     64.00 o 
  -2  -8  14       27.51       22.01     12.32 o 
  -1  -8  14     3721.82     3736.44     84.06 o 
   0  -8  14      892.91      839.48     40.52 o 
   1  -8  14     2255.51     2131.23     74.05 o 
   2  -8  14      814.49      842.99     48.17 o 
   3  -8  14      153.44      124.65     18.70 o 
  -6  -7  14     3799.49     3788.25     96.39 o 
  -5  -7  14      625.39      636.65     38.93 o 
  -4  -7  14     2479.03     2532.89     57.33 o 
  -3  -7  14       29.19       34.73      9.29 o 
  -2  -7  14     2233.66     2207.09     63.55 o 
  -1  -7  14     1919.06     1890.94     58.56 o 
   0  -7  14      392.04      350.41     26.19 o 
   1  -7  14     3336.78     3304.68     89.94 o 
   2  -7  14      423.48      401.82     39.43 o 
   3  -7  14     3481.39     3386.93     84.76 o 
   4  -7  14      322.40      300.55     46.50 o 
  -6  -6  14        2.45        2.71     15.49 o 
  -5  -6  14     1314.32     1304.13     42.51 o 
  -4  -6  14      392.03      404.24     23.62 o 
  -3  -6  14      310.15      306.00     17.89 o 
  -2  -6  14     2334.19     2295.88     71.84 o 
  -1  -6  14       47.38       36.53     12.96 o 
   0  -6  14     4360.05     4346.14     85.82 o 
   1  -6  14      115.78      105.61     21.63 o 
   2  -6  14     4070.60     3794.25     96.74 o 
   3  -6  14      152.97      169.56     24.92 o 
   4  -6  14     1212.94     1217.26     62.96 o 
  -7  -5  14      268.64      248.55     22.21 o 
  -6  -5  14     2514.99     2450.93     83.63 o 
  -5  -5  14      582.92      604.41     29.75 o 
  -4  -5  14     2601.08     2576.95     56.75 o 
  -3  -5  14     2607.21     2717.89     52.61 o 
  -2  -5  14      336.38      326.11     22.93 o 
  -1  -5  14     3469.08     3449.78     75.56 o 
   0  -5  14      143.29      146.06     23.89 o 
   1  -5  14     2580.27     2498.00    121.16 o 
   2  -5  14     1599.85     1567.18     54.93 o 
   3  -5  14     1670.82     1646.18     57.80 o 
   4  -5  14     2667.20     2757.03     92.22 o 
  -7  -4  14      728.76      728.64     35.57 o 
  -6  -4  14     4581.40     4532.33    105.04 o 
  -5  -4  14      901.94      880.60     35.35 o 
  -4  -4  14     4521.16     4512.57     74.87 o 
  -3  -4  14      409.74      430.27     23.18 o 
  -2  -4  14     2319.54     2265.79     53.61 o 
  -1  -4  14     3912.78     3977.73     95.18 o 
   0  -4  14      322.78      319.19     24.67 o 
   1  -4  14    10159.00     9637.65    148.53 o 
   2  -4  14       39.01       30.81     11.77 o 
   3  -4  14     5278.49     5338.82    101.31 o 
   4  -4  14      334.54      329.37     32.87 o 
   5  -4  14     1855.18     1770.83     75.19 o 
  -7  -3  14     1413.83     1420.69     65.10 o 
  -6  -3  14      391.12      339.49     24.07 o 
  -5  -3  14     2325.79     2304.68     56.10 o 
  -4  -3  14      510.72      483.26     28.80 o 
  -3  -3  14      478.76      458.15     23.53 o 
  -2  -3  14     2098.94     2183.84     58.74 o 
  -1  -3  14      436.07      436.23     24.30 o 
   0  -3  14     8025.62     7635.61    189.66 o 
   1  -3  14        8.31       14.51     11.85 o 
   2  -3  14     1587.53     1670.54     48.53 o 
   3  -3  14      123.54      132.98     21.43 o 
   4  -3  14      650.43      604.10     43.06 o 
   5  -3  14      427.65      378.59     35.12 o 
  -7  -2  14      812.21      819.67     42.07 o 
  -6  -2  14     4910.58     4744.40    109.68 o 
  -5  -2  14     3094.86     3147.09    115.05 o 
  -4  -2  14     2948.92     2958.08    101.68 o 
  -3  -2  14     2448.29     2594.43     83.92 o 
  -2  -2  14     1033.40     1023.94     72.27 o 
  -1  -2  14     3032.75     3122.96     81.51 o 
   0  -2  14      261.97      237.39     25.84 o 
   1  -2  14     3703.99     3831.23     84.13 o 
   2  -2  14     2746.85     2769.55     56.37 o 
   3  -2  14     1801.69     1820.11     52.75 o 
   4  -2  14     3973.36     3990.15     80.79 o 
   5  -2  14      407.35      376.14     30.72 o 
  -7  -1  14     1910.07     1848.58     62.86 o 
  -6  -1  14     3317.27     3296.79     80.68 o 
  -5  -1  14      863.51      856.10     68.25 o 
  -4  -1  14     2867.41     2974.63     70.30 o 
  -3  -1  14       68.40       60.01     11.27 o 
  -2  -1  14     1048.91     1132.13     37.47 o 
  -1  -1  14     1543.67     1599.56     44.36 o 
   0  -1  14      411.78      444.10     21.54 o 
   1  -1  14     6684.05     6806.82     96.34 o 
   2  -1  14      861.87      847.82     32.17 o 
   3  -1  14     4306.86     4398.74     82.56 o 
   4  -1  14       71.07       70.04     15.16 o 
  -7   0  14     2397.86     2383.63     72.29 o 
  -6   0  14      146.05      168.52     20.92 o 
  -5   0  14     4262.43     4456.13     91.20 o 
  -4   0  14     1097.17     1076.53     44.58 o 
  -3   0  14     4531.37     4524.12     87.18 o 
  -2   0  14     3976.47     4107.97     94.87 o 
  -1   0  14      757.31      773.68     32.04 o 
   0   0  14     2877.16     2853.26     82.88 o 
   1   0  14       96.26       39.27     15.65 o 
   2   0  14     1738.33     1742.70     45.48 o 
   3   0  14      323.70      266.81     21.74 o 
   4   0  14     1409.74     1329.75     52.03 o 
  -7   1  14     1776.76     1726.33     97.53 o 
  -6   1  14     2195.18     2165.39     68.14 o 
  -5   1  14     1955.36     1928.82     62.56 o 
  -4   1  14     2414.36     2362.29     66.94 o 
  -3   1  14     2219.32     2225.40     63.67 o 
  -2   1  14       95.52       83.08     13.70 o 
  -1   1  14     1093.00     1112.19     39.22 o 
   0   1  14      701.24      668.82     30.35 o 
   1   1  14     1008.89     1012.36     34.45 o 
   2   1  14     2195.41     2092.62     64.15 o 
   3   1  14      675.30      698.60     39.58 o 
   4   1  14     1669.05     1686.76     76.32 o 
  -7   2  14     1168.58     1107.98     52.34 o 
  -6   2  14     1529.37     1547.15     59.44 o 
  -5   2  14     1387.16     1418.34     48.30 o 
  -4   2  14     1767.68     1841.08     83.46 o 
  -3   2  14       68.88       44.79     12.28 o 
  -2   2  14     2331.40     2296.75     57.57 o 
  -1   2  14      545.54      538.68     28.48 o 
   0   2  14     3280.80     3257.87     77.04 o 
   1   2  14     3439.42     3336.44     74.82 o 
   2   2  14     1046.69      967.27     56.50 o 
   3   2  14     2739.63     2711.38     96.55 o 
  -6   3  14      372.39      349.15     30.51 o 
  -5   3  14     3931.00     4054.75     84.43 o 
  -4   3  14      744.19      685.75     31.49 o 
  -3   3  14     2433.21     2400.88     61.51 o 
  -2   3  14     1563.22     1541.50     60.01 o 
  -1   3  14      562.70      539.94     29.79 o 
   0   3  14     2223.17     2153.20     65.80 o 
   1   3  14       11.41        1.37      8.80 o 
   2   3  14     2010.65     2140.58     69.76 o 
  -5   4  14     1374.28     1283.87     45.25 o 
  -4   4  14      628.19      640.43     31.42 o 
  -3   4  14     1178.77     1164.24     45.57 o 
  -2   4  14      243.68      227.90     18.36 o 
  -1   4  14      370.71      344.87     25.52 o 
   0   4  14       45.09       63.52     14.58 o 
   1   4  14     1201.14     1083.36     51.54 o 
  -3   5  14        2.62       -0.52     41.33 o 
  -2   5  14     2851.52     2769.95     92.70 o 
  -1   5  14      166.76      162.04     25.60 o 
  -3  -9  15      430.43      362.93     45.17 o 
  -2  -9  15     3771.13     3888.70    104.91 o 
  -1  -9  15      537.87      523.44     34.51 o 
   0  -9  15     2294.83     2260.86     69.95 o 
   1  -9  15     1373.27     1259.18     60.99 o 
  -4  -8  15     1202.39     1223.51     80.82 o 
  -3  -8  15      912.74      801.03     49.58 o 
  -2  -8  15     1133.46     1144.08     49.46 o 
  -1  -8  15      214.89      222.12     23.18 o 
   0  -8  15     1256.24     1260.55     50.97 o 
   1  -8  15       57.38       54.48     15.90 o 
   2  -8  15      941.66      929.96     52.67 o 
  -5  -7  15      257.13      255.59     26.52 o 
  -4  -7  15      400.15      387.62     26.08 o 
  -3  -7  15     2101.09     2069.49     58.23 o 
  -2  -7  15       67.86       61.37     16.25 o 
  -1  -7  15     5046.79     5215.16    100.38 o 
   0  -7  15       11.91       19.03     10.64 o 
   1  -7  15     3749.20     3693.85     99.00 o 
   2  -7  15       42.44       36.16     16.02 o 
   3  -7  15     1476.68     1391.23     56.66 o 
  -6  -6  15     1769.84     1726.99     62.38 o 
  -5  -6  15      169.30      187.16     17.37 o 
  -4  -6  15     3903.77     3971.02     85.84 o 
  -3  -6  15      797.40      754.04     35.07 o 
  -2  -6  15     6685.74     6637.20    206.36 o 
  -1  -6  15     1879.56     1741.12     57.04 o 
   0  -6  15     2025.18     2045.57     61.78 o 
   1  -6  15     1928.42     1867.91     70.28 o 
   2  -6  15      136.96      134.15     18.82 o 
   3  -6  15     2792.57     2694.99     77.51 o 
  -6  -5  15        7.33       19.75      9.19 o 
  -5  -5  15     2005.61     1950.41     53.58 o 
  -4  -5  15       30.80       32.18     11.09 o 
  -3  -5  15      948.37      951.16     37.38 o 
  -2  -5  15     2146.78     2104.79     80.93 o 
  -1  -5  15      423.32      426.01     29.21 o 
   0  -5  15     3227.63     2971.14    103.70 o 
   1  -5  15        6.25        2.15     13.96 o 
   2  -5  15     1960.79     1952.52     77.12 o 
   3  -5  15      793.80      712.65     76.15 o 
   4  -5  15      905.18      911.50     55.49 o 
  -7  -4  15       72.37       30.12     11.89 o 
  -6  -4  15     1841.98     1780.52     68.38 o 
  -5  -4  15      731.27      688.31     32.23 o 
  -4  -4  15      352.23      416.22     28.22 o 
  -3  -4  15     4095.58     4067.52     82.76 o 
  -2  -4  15       48.17       56.81     17.87 o 
  -1  -4  15     6242.61     5965.60    139.53 o 
   0  -4  15       50.29       52.67     15.74 o 
   1  -4  15     4257.60     4042.87    100.50 o 
   2  -4  15      130.28      103.36     17.11 o 
   3  -4  15      651.24      560.64     42.17 o 
   4  -4  15      719.72      698.15     48.24 o 
  -7  -3  15      669.45      667.58     34.49 o 
  -6  -3  15     1256.04     1230.99     60.05 o 
  -5  -3  15      257.04      220.33     21.88 o 
  -4  -3  15     3777.79     3929.17     81.51 o 
  -3  -3  15      153.27      153.41     18.25 o 
  -2  -3  15     2077.09     2077.49     55.75 o 
  -1  -3  15      325.68      288.47     25.10 o 
   0  -3  15     2348.23     2126.11     86.68 o 
   1  -3  15     1827.42     1804.68     50.91 o 
   2  -3  15     1235.34     1257.38     49.55 o 
   3  -3  15     1731.09     1731.41     70.57 o 
   4  -3  15      334.45      372.82     35.47 o 
  -7  -2  15     3221.84     3246.30     94.75 o 
  -6  -2  15      477.35      480.73     35.46 o 
  -5  -2  15     3727.30     3741.85    139.80 o 
  -4  -2  15      172.97      157.57     22.50 o 
  -3  -2  15     1158.15     1095.89     51.86 o 
  -2  -2  15     4613.68     4669.63     88.02 o 
  -1  -2  15      455.01      493.64     37.15 o 
   0  -2  15     7572.00     8022.30    140.13 o 
   1  -2  15        5.40       -3.74      9.67 o 
   2  -2  15     4693.16     4746.12     92.14 o 
   3  -2  15      104.32      110.09     17.35 o 
   4  -2  15     2474.94     2409.51     84.22 o 
  -7  -1  15       84.53       59.45     20.07 o 
  -6  -1  15     1535.10     1518.30     67.39 o 
  -5  -1  15      399.21      407.66     35.46 o 
  -4  -1  15       83.59       99.43     18.72 o 
  -3  -1  15     3414.20     3482.28     91.72 o 
  -2  -1  15       14.99       27.05     11.97 o 
  -1  -1  15     4557.29     4709.12    110.89 o 
   0  -1  15      273.22      280.30     21.66 o 
   1  -1  15     1821.56     1836.08     46.67 o 
   2  -1  15       57.38       61.87     10.50 o 
   3  -1  15      586.91      559.08     31.59 o 
   4  -1  15      522.82      533.35     31.58 o 
  -7   0  15     1366.00     1260.95     63.69 o 
  -6   0  15     1375.99     1484.07     66.97 o 
  -5   0  15     1256.98     1250.58     69.03 o 
  -4   0  15     1520.12     1527.44     53.83 o 
  -3   0  15      107.09      133.15     22.11 o 
  -2   0  15     3781.01     4006.28     76.50 o 
  -1   0  15       82.60       67.32     12.02 o 
   0   0  15     3670.70     3655.39     89.21 o 
   1   0  15      589.84      566.56     30.09 o 
   2   0  15     1403.41     1404.72     53.66 o 
   3   0  15     1601.35     1587.24     58.81 o 
  -6   1  15        4.40        6.27     12.37 o 
  -5   1  15     2217.89     2214.11     68.61 o 
  -4   1  15       26.33       40.34     15.93 o 
  -3   1  15     1452.55     1454.72     53.65 o 
  -2   1  15     3506.34     3538.29     71.28 o 
  -1   1  15      529.17      557.46     29.14 o 
   0   1  15     5011.49     5003.63    100.54 o 
   1   1  15      172.76      165.70     17.54 o 
   2   1  15     3693.82     3674.60     88.04 o 
   3   1  15        1.47       14.41     15.49 o 
  -6   2  15     1535.39     1510.24     60.54 o 
  -5   2  15      244.13      252.77     25.78 o 
  -4   2  15      716.25      640.18     38.19 o 
  -3   2  15     1344.95     1290.12     52.35 o 
  -2   2  15       18.48        7.37     14.34 o 
  -1   2  15     2350.49     2347.43     60.15 o 
   0   2  15      105.67       66.38     12.97 o 
   1   2  15     2754.97     2713.05     59.18 o 
   2   2  15       89.46       71.19     20.91 o 
  -5   3  15     1074.23     1105.16     52.36 o 
  -4   3  15     1358.13     1384.63     56.87 o 
  -3   3  15      129.87      143.50     21.15 o 
  -2   3  15     1049.31     1034.37     41.64 o 
  -1   3  15      205.08      175.19     18.27 o 
   0   3  15     1481.37     1426.61     54.73 o 
   1   3  15     1787.92     1674.16     73.63 o 
  -4   4  15       36.28       14.68     19.93 o 
  -3   4  15      556.28      557.34     37.51 o 
  -2   4  15      828.43      785.82     43.07 o 
  -1   4  15      872.45      870.59     40.13 o 
   0   4  15     1708.16     1566.41     54.92 o 
  -3  -8  16       44.97       25.35     14.51 o 
  -2  -8  16     3030.09     2902.46     80.36 o 
  -1  -8  16      494.77      520.41     50.91 o 
   0  -8  16     1170.68     1118.90     57.74 o 
   1  -8  16     2113.37     2099.44     79.07 o 
  -5  -7  16     2153.00     2137.82    111.13 o 
  -4  -7  16      229.74      228.14     25.41 o 
  -3  -7  16     2503.44     2404.90     64.76 o 
  -2  -7  16     1047.65      965.00     45.69 o 
  -1  -7  16     1300.72     1275.26     52.11 o 
   0  -7  16     1224.67     1140.80     57.68 o 
   1  -7  16        2.25       23.12     13.97 o 
   2  -7  16     1637.11     1605.28     70.92 o 
  -5  -6  16      828.98      845.43     48.37 o 
  -4  -6  16     1374.19     1237.40     53.93 o 
  -3  -6  16     1293.99     1275.69     46.28 o 
  -2  -6  16      305.75      354.72     25.62 o 
  -1  -6  16     2053.45     1949.58     80.40 o 
   0  -6  16      503.64      425.58     56.47 o 
   1  -6  16      784.39      701.48     45.99 o 
   2  -6  16     1155.90     1048.37     49.60 o 
  -6  -5  16      616.06      602.60     32.14 o 
  -5  -5  16      365.57      365.25     37.37 o 
  -4  -5  16     1432.56     1548.50     57.45 o 
  -3  -5  16        6.66        8.10     14.63 o 
  -2  -5  16     2123.26     2082.58     58.13 o 
  -1  -5  16      184.99      175.49     20.39 o 
   0  -5  16     1684.26     1605.12     66.15 o 
   1  -5  16      588.14      530.77     39.40 o 
   2  -5  16      840.89      779.76     43.38 o 
   3  -5  16     1234.62     1105.63     60.46 o 
  -6  -4  16       31.18       18.05     11.11 o 
  -5  -4  16     4938.67     5005.99    121.39 o 
  -4  -4  16      640.65      646.75     43.44 o 
  -3  -4  16     5644.51     5575.73    131.20 o 
  -2  -4  16     2016.62     2003.23     62.52 o 
  -1  -4  16     4542.40     4324.65     90.97 o 
   0  -4  16     2040.80     1813.79     83.69 o 
   1  -4  16      291.36      294.79     25.97 o 
   2  -4  16     2528.69     2579.21     82.64 o 
   3  -4  16      859.45      776.61     50.59 o 
  -6  -3  16     2026.16     1966.74     89.48 o 
  -5  -3  16     1069.17     1080.00     69.50 o 
  -4  -3  16      824.28      845.19     48.81 o 
  -3  -3  16     2556.61     2546.46     81.19 o 
  -2  -3  16      683.91      659.17     36.43 o 
  -1  -3  16     1097.58     1122.38     47.16 o 
   0  -3  16      178.75      120.45     24.26 o 
   1  -3  16      954.75      975.10     44.73 o 
   2  -3  16     1166.19     1149.40     49.10 o 
   3  -3  16      730.64      749.22     51.05 o 
  -6  -2  16      464.84      503.12     41.32 o 
  -5  -2  16      814.40      834.19     69.29 o 
  -4  -2  16     1737.91     1811.15     70.10 o 
  -3  -2  16        4.40        9.82     11.72 o 
  -2  -2  16     2211.59     2356.98     64.64 o 
  -1  -2  16       30.26       20.43     12.03 o 
   0  -2  16     2966.90     3030.04     76.30 o 
   1  -2  16      296.90      291.61     22.05 o 
   2  -2  16      926.63      914.49     43.43 o 
   3  -2  16     1042.87      994.27     54.73 o 
  -6  -1  16        3.09       12.02     17.13 o 
  -5  -1  16     3634.76     3728.74    113.90 o 
  -4  -1  16      222.66      178.60     23.97 o 
  -3  -1  16     3126.00     3224.11     90.70 o 
  -2  -1  16     1253.65     1285.04     48.14 o 
  -1  -1  16     2925.98     2933.23     79.37 o 
   0  -1  16      871.06      887.90     47.70 o 
   1  -1  16       57.41       71.41     15.71 o 
   2  -1  16     1382.95     1400.12     62.66 o 
   3  -1  16      263.16      256.23     25.27 o 
  -6   0  16     1795.02     1745.76     74.26 o 
  -5   0  16      142.16      151.87     27.73 o 
  -4   0  16     1651.25     1598.04     66.95 o 
  -3   0  16     1774.24     1801.59     70.75 o 
  -2   0  16      618.26      634.15     31.11 o 
  -1   0  16     3759.73     3842.64     74.60 o 
   0   0  16        1.98       20.47     11.34 o 
   1   0  16     2421.08     2339.97     61.11 o 
   2   0  16       79.50       32.41     16.17 o 
  -6   1  16      842.35      821.65     53.06 o 
  -5   1  16       20.59       36.54     14.99 o 
  -4   1  16     2287.34     2411.78     71.67 o 
  -3   1  16       21.36       24.35     12.80 o 
  -2   1  16     4613.14     4671.28     84.62 o 
  -1   1  16        8.94       11.44     10.59 o 
   0   1  16     3742.81     3678.05     85.23 o 
   1   1  16      294.74      295.26     23.40 o 
   2   1  16      386.09      366.28     30.05 o 
  -5   2  16     1244.82     1305.00     56.26 o 
  -4   2  16       19.41        5.98     12.95 o 
  -3   2  16     2052.65     2074.31     67.55 o 
  -2   2  16       15.03       28.58     15.50 o 
  -1   2  16     1729.70     1695.00     53.25 o 
   0   2  16      158.30      153.88     18.02 o 
   1   2  16      593.36      628.64     38.63 o 
  -3   3  16     2231.22     2141.58     70.97 o 
  -2   3  16      383.29      358.34     29.64 o 
  -1   3  16     2349.80     2358.55     64.90 o 
  -4  -7  17      743.65      709.31     42.68 o 
  -3  -7  17      220.48      229.16     22.65 o 
  -2  -7  17     1152.49     1074.90     50.07 o 
  -1  -7  17       23.56        6.02      9.87 o 
   0  -7  17      562.75      536.63     42.46 o 
   1  -7  17      599.39      548.24     43.58 o 
  -4  -6  17       89.44       85.50     17.84 o 
  -3  -6  17     1400.07     1276.86     55.47 o 
  -2  -6  17      928.18      886.18     48.48 o 
  -1  -6  17     1120.45     1095.30     71.32 o 
   0  -6  17     3618.87     3540.51    103.87 o 
   1  -6  17      523.44      478.47     49.57 o 
  -5  -5  17      406.45      416.53     40.06 o 
  -4  -5  17      754.65      787.53     49.98 o 
  -3  -5  17     1590.90     1498.16    102.46 o 
  -2  -5  17      651.87      603.73     33.24 o 
  -1  -5  17     1540.03     1494.95     65.51 o 
   0  -5  17       27.86       14.19     13.72 o 
   1  -5  17     1665.49     1536.08     68.16 o 
   2  -5  17      220.84      225.36     26.39 o 
  -5  -4  17     1767.78     1801.25     75.80 o 
  -4  -4  17     1258.72     1292.22     62.72 o 
  -3  -4  17      140.02      121.97     22.41 o 
  -2  -4  17      913.34      924.68     44.66 o 
  -1  -4  17       48.53       41.15     15.71 o 
   0  -4  17      944.62      933.00     52.17 o 
   1  -4  17      816.76      785.55     42.15 o 
   2  -4  17     1525.15     1480.04     58.47 o 
  -6  -3  17      515.70      475.56     40.66 o 
  -5  -3  17     1425.15     1505.34     68.18 o 
  -4  -3  17       94.39       82.74     28.33 o 
  -3  -3  17     1111.87     1196.28     57.69 o 
  -2  -3  17     1683.77     1678.29     58.30 o 
  -1  -3  17     1815.09     1770.86     68.76 o 
   0  -3  17     1163.74     1134.75     48.35 o 
   1  -3  17      720.15      714.10     39.70 o 
   2  -3  17     3032.43     3097.51     96.82 o 
  -6  -2  17     2395.76     2351.40     87.29 o 
  -5  -2  17       20.87       35.82     17.08 o 
  -4  -2  17     4023.14     4234.65    137.91 o 
  -3  -2  17     1009.10     1008.63     52.89 o 
  -2  -2  17     2239.20     2247.66     66.61 o 
  -1  -2  17     1534.16     1533.51     56.01 o 
   0  -2  17       30.51       21.56     12.44 o 
   1  -2  17     1862.37     1850.11     72.23 o 
   2  -2  17      163.74      155.06     23.91 o 
  -5  -1  17     1678.98     1658.55     71.43 o 
  -4  -1  17      869.88      760.17     47.57 o 
  -3  -1  17      305.74      327.12     31.35 o 
  -2  -1  17     1256.48     1285.41     49.49 o 
  -1  -1  17      245.28      199.67     21.91 o 
   0  -1  17     1387.92     1346.20     59.66 o 
   1  -1  17     1851.70     1798.70     60.73 o 
   2  -1  17      555.35      529.87     40.81 o 
  -5   0  17      887.99      835.90     52.09 o 
  -4   0  17       22.10       13.31     17.43 o 
  -3   0  17     1607.84     1623.66     67.39 o 
  -2   0  17        5.32        5.36      9.28 o 
  -1   0  17     2074.63     2006.30     63.65 o 
   0   0  17      489.83      486.55     36.59 o 
   1   0  17      765.23      729.19     39.68 o 
  -4   1  17     3096.24     3198.62    119.32 o 
  -3   1  17      800.86      708.02     61.02 o 
  -2   1  17     1931.22     1967.19     64.75 o 
  -1   1  17     1115.27     1106.19     39.16 o 
   0   1  17      115.50      128.37     18.52 o 
  -3   2  17      152.85      147.65     23.35 o 
  -2   2  17     1715.68     1611.82     60.55 o 
  -1   2  17        7.58        7.57     10.31 o 
  -3  -6  18      163.04      131.57     21.23 o 
  -2  -6  18     3347.65     3238.27     86.79 o 
  -1  -6  18       20.68       39.29     18.00 o 
   0  -6  18     1394.90     1315.38     68.57 o 
  -4  -5  18        6.62        0.77     15.78 o 
  -3  -5  18     1431.99     1330.44     65.87 o 
  -2  -5  18      104.20       65.27     14.14 o 
  -1  -5  18     1319.58     1247.75     76.95 o 
   0  -5  18      317.49      258.64     30.26 o 
  -4  -4  18     1608.20     1658.91     72.59 o 
  -3  -4  18     1046.61     1067.28     58.49 o 
  -2  -4  18     1883.73     1791.11     62.99 o 
  -1  -4  18     2490.78     2467.72     84.77 o 
   0  -4  18      927.41      906.13     52.79 o 
   1  -4  18     3359.93     3359.76     88.07 o 
  -5  -3  18      855.86      892.45     54.05 o 
  -4  -3  18     1608.70     1544.79     68.92 o 
  -3  -3  18       21.91       23.73     32.18 o 
  -2  -3  18     3017.24     2962.63     79.68 o 
  -1  -3  18       25.28        5.62     12.61 o 
   0  -3  18     2465.70     2441.05     72.26 o 
   1  -3  18      281.04      279.82     26.06 o 
  -4  -2  18       46.49       47.30     20.81 o 
  -3  -2  18      766.67      756.17     60.61 o 
  -2  -2  18       21.46       43.12     14.37 o 
  -1  -2  18     1196.07     1179.87     57.35 o 
   0  -2  18      793.63      765.24     47.08 o 
   1  -2  18      592.24      575.11     41.47 o 
  -4  -1  18     1618.20     1633.82     71.00 o 
  -3  -1  18     1046.70     1007.58     54.53 o 
  -2  -1  18     1625.69     1584.93     82.22 o 
  -1  -1  18     2473.32     2324.83     79.69 o 
   0  -1  18      759.90      781.41     47.33 o 
  -3   0  18      532.76      511.26     39.70 o 
  -2   0  18     2860.07     2933.26    116.11 o 
  -1   0  18      385.38      303.09     30.90 o 
  -2  -4  19        0.54       10.33     18.62 o 
  -2  -3  19     1716.42     1607.80     71.76 o 
                                                 
